# Supplementary material for: ﻿Interesting mycoparasites and Paradingleyomyceslepidopterorum gen. et sp. nov. (Hypocreales, Polycephalomycetaceae) from Yunnan Province, China
Source: MycoKeys. 2024 Nov 15;110:185–210. doi: 10.3897/mycokeys.110.134132 (PMC11584903; doi:10.3897/mycokeys.110.134132)
Supplement: XML Treatment for Paradingleyomyces [file mycokeys.110.134132-treatment1.xml]

<!DOCTYPE tp:taxon-treatment
  PUBLIC "-//TaxonX//DTD Taxonomic Treatment Publishing DTD v0 20100105//EN" "tax-treatment-NSO.dtd">
<tp:taxon-treatment xmlns:tp="http://www.plazi.org/taxpub"><tp:treatment-meta><kwd-group><label>Taxon classification</label><kwd>
                <named-content content-type="kingdom">Fungi</named-content>
              </kwd><kwd>
                <named-content content-type="order">Hypocreales</named-content>
              </kwd><kwd>
                <named-content content-type="family">Polycephalomycetaceae</named-content>
              </kwd></kwd-group><mixed-citation publication-type="journal"><person-group><name><surname>Wang</surname><given-names>Yi</given-names></name><name><surname>Wei</surname><given-names>De-Ping</given-names></name><name><surname>Peng</surname><given-names>Xing-Can</given-names></name><name><surname>Kang</surname><given-names>Ji-Chuan</given-names></name><name><surname>Li</surname><given-names>Zeng-Zhi</given-names></name><name><surname>Li</surname><given-names>Chun-Ru</given-names></name><name><surname>Zhang</surname><given-names>Xian</given-names></name><name><surname>Wang</surname><given-names>Gui-Ying</given-names></name><name><surname>Zhou</surname><given-names>Yun</given-names></name><name><surname>He</surname><given-names>Xin-Sheng</given-names></name><name><surname>Chomnunti</surname><given-names>Putarak</given-names></name><name><surname>Wen</surname><given-names>Ting-Chi</given-names></name></person-group><article-title>﻿Interesting mycoparasites and <italic><tp:taxon-name><tp:taxon-name-part taxon-name-part-type="genus" reg="Paradingleyomyces">Paradingleyomyces</tp:taxon-name-part><tp:taxon-name-part taxon-name-part-type="species" reg="lepidopterorum">lepidopterorum</tp:taxon-name-part></tp:taxon-name></italic> gen. et sp. nov. (<tp:taxon-name><tp:taxon-name-part taxon-name-part-type="order">Hypocreales</tp:taxon-name-part></tp:taxon-name>, <tp:taxon-name><tp:taxon-name-part taxon-name-part-type="family">Polycephalomycetaceae</tp:taxon-name-part></tp:taxon-name>) from Yunnan Province, China</article-title><source>MycoKeys</source><day>15</day><month>11</month><year>2024</year><volume>110</volume><fpage>185</fpage><lpage>210</lpage><pub-id pub-id-type="doi">10.3897/mycokeys.110.134132</pub-id></mixed-citation></tp:treatment-meta><tp:nomenclature><label>﻿</label><tp:taxon-name>
              <object-id xmlns:xlink="http://www.w3.org/1999/xlink" content-type="arpha" xlink:type="simple">E8B4C64C-BD50-5351-8038-26A28D92A89B</object-id>
              <tp:taxon-name-part taxon-name-part-type="genus" reg="Paradingleyomyces">Paradingleyomyces</tp:taxon-name-part>
              <object-id xmlns:xlink="http://www.w3.org/1999/xlink" xlink:type="simple">Index Fungorum: IF901540</object-id>
            </tp:taxon-name><tp:taxon-authority>Y. Wang tris &amp; T. C. Wen</tp:taxon-authority><tp:taxon-status xmlns:xlink="http://www.w3.org/1999/xlink" xlink:type="simple">gen. nov.</tp:taxon-status></tp:nomenclature><tp:treatment-sec sec-type="etymology" id="SECID0EJADK"><title>Etymology.</title><p>Morphologically resembling the genus <italic><tp:taxon-name><tp:taxon-name-part taxon-name-part-type="genus" reg="Dingleyomyces">Dingleyomyces</tp:taxon-name-part></tp:taxon-name></italic>.</p></tp:treatment-sec><tp:treatment-sec sec-type="type species" id="SECID0EWADK"><title>Type species.</title><p><italic><tp:taxon-name><tp:taxon-name-part taxon-name-part-type="genus" reg="Paradingleyomyces">Paradingleyomyces</tp:taxon-name-part><tp:taxon-name-part taxon-name-part-type="species" reg="lepidopterorum">lepidopterorum</tp:taxon-name-part></tp:taxon-name></italic> Y. Wang tris &amp; T. C. Wen, sp. nov.</p></tp:treatment-sec><tp:treatment-sec sec-type="description" id="SECID0EHBDK"><title>Description.</title><p>Parasitic on <tp:taxon-name><tp:taxon-name-part taxon-name-part-type="genus" reg="Ophiocordyceps">Ophiocordyceps</tp:taxon-name-part><tp:taxon-name-part taxon-name-part-type="uncertainty-rank">cf.</tp:taxon-name-part><tp:taxon-name-part taxon-name-part-type="species" reg="cochlidiicola">cochlidiicola</tp:taxon-name-part></tp:taxon-name>. Sexual morph: Stroma absent. <bold><italic>Perithecia</italic></bold> forming from white subiculum covering stromata of <tp:taxon-name><tp:taxon-name-part taxon-name-part-type="genus" reg="Ophiocordyceps">Ophiocordyceps</tp:taxon-name-part><tp:taxon-name-part taxon-name-part-type="uncertainty-rank">cf.</tp:taxon-name-part><tp:taxon-name-part taxon-name-part-type="species" reg="cochlidiicola">cochlidiicola</tp:taxon-name-part></tp:taxon-name>, superficial, scattered, brown, ovoid or ellipsoidal. <bold><italic>Asci</italic></bold> cylindrical with a thickened cap, attenuated toward the base. <bold><italic>Ascospores</italic></bold> filiform, hyaline, disarticulating into many cylindrical secondary ascospores at maturity. <bold><italic>Secondary ascospores</italic></bold> cylindrical, aseptate, smooth-walled, with truncated ends. Asexual morph: Undetermined.</p></tp:treatment-sec><tp:treatment-sec sec-type="notes" id="SECID0ETCDK"><title>Notes.</title><p>Both <italic><tp:taxon-name><tp:taxon-name-part taxon-name-part-type="genus" reg="Paradingleyomyces">Paradingleyomyces</tp:taxon-name-part></tp:taxon-name></italic> and <italic><tp:taxon-name><tp:taxon-name-part taxon-name-part-type="genus" reg="Dingleyomyces">Dingleyomyces</tp:taxon-name-part></tp:taxon-name></italic> are monotypic genera and <italic>s</italic>hare similar morphological characteristics, including the formation of superficial perithecia on a white subiculum, cylindrical asci with thickened caps, and filiform ascospores that disarticulate into cylindrical secondary ascospores. Additionally, the type species of both genera occur as hyperparasites on <italic><tp:taxon-name><tp:taxon-name-part taxon-name-part-type="genus" reg="Ophiocordyceps">Ophiocordyceps</tp:taxon-name-part></tp:taxon-name></italic> species (<xref ref-type="bibr" rid="B14">Johnston and Park 2023</xref>). However, multigene phylogenetic analysis revealed that these two genera exhibit a paraphyletic relationship, indicating they are not congeneric. <italic><tp:taxon-name><tp:taxon-name-part taxon-name-part-type="genus" reg="Paradingleyomyces">Paradingleyomyces</tp:taxon-name-part></tp:taxon-name></italic> can be easily distinguished from <italic><tp:taxon-name><tp:taxon-name-part taxon-name-part-type="genus" reg="Perennicordyceps">Perennicordyceps</tp:taxon-name-part></tp:taxon-name></italic> by its reduced stromata, whereas <italic><tp:taxon-name><tp:taxon-name-part taxon-name-part-type="genus" reg="Perennicordyceps">Perennicordyceps</tp:taxon-name-part></tp:taxon-name></italic> features cylindrical to clavate, branched stromata with prominent rhizomorphs immersed in the substrate, and perithecia forming from the middle to upper parts of the stromata (<xref ref-type="bibr" rid="B2">Ban et al. 2009</xref>; <xref ref-type="bibr" rid="B55">Xiao et al. 2019</xref>, <xref ref-type="bibr" rid="B56">2023</xref>).</p></tp:treatment-sec><ref-list><ref id="B14"><mixed-citation xmlns:xlink="http://www.w3.org/1999/xlink" xlink:type="simple"><person-group><name name-style="western"><surname>Johnston</surname><given-names>PR</given-names></name><name name-style="western"><surname>Park</surname><given-names>D</given-names></name></person-group> (<year>2023</year>) <article-title><italic><tp:taxon-name><tp:taxon-name-part taxon-name-part-type="genus">Dingleyomyces</tp:taxon-name-part><tp:taxon-name-part taxon-name-part-type="species">lloydii</tp:taxon-name-part></tp:taxon-name></italic> (<tp:taxon-name><tp:taxon-name-part taxon-name-part-type="order">Hypocreales</tp:taxon-name-part></tp:taxon-name>, <tp:taxon-name><tp:taxon-name-part taxon-name-part-type="family">Polycephalomycetaceae</tp:taxon-name-part></tp:taxon-name>), gen. nov., comb. nov.</article-title><source>New Zealand Journal of Botany</source><volume>2023</volume>: <fpage>1</fpage>–<lpage>8</lpage>. <ext-link xlink:href="10.1080/0028825X.2023.2291453" ext-link-type="doi" xlink:type="simple">https://doi.org/10.1080/0028825X.2023.2291453</ext-link></mixed-citation></ref><ref id="B2"><mixed-citation xmlns:xlink="http://www.w3.org/1999/xlink" xlink:type="simple"><person-group><name name-style="western"><surname>Ban</surname><given-names>S</given-names></name><name name-style="western"><surname>Sakane</surname><given-names>T</given-names></name><name name-style="western"><surname>Toyama</surname><given-names>K</given-names></name><name name-style="western"><surname>Nakagiri</surname><given-names>A</given-names></name></person-group> (<year>2009</year>) <article-title>Teleomorph–anamorph relationships and reclassifcation of <italic><tp:taxon-name><tp:taxon-name-part taxon-name-part-type="genus">Cordyceps</tp:taxon-name-part><tp:taxon-name-part taxon-name-part-type="species">cuboidea</tp:taxon-name-part></tp:taxon-name></italic> and its allied species.</article-title><source>Mycoscience</source><volume>50</volume>(<issue>4</issue>): <fpage>261</fpage>–<lpage>272</lpage>. <ext-link xlink:href="10.1007/S10267-008-0480-Y" ext-link-type="doi" xlink:type="simple">https://doi.org/10.1007/S10267-008-0480-Y</ext-link></mixed-citation></ref><ref id="B55"><mixed-citation xmlns:xlink="http://www.w3.org/1999/xlink" xlink:type="simple"><person-group><name name-style="western"><surname>Xiao</surname><given-names>YP</given-names></name><name name-style="western"><surname>Hongsanan</surname><given-names>S</given-names></name><name name-style="western"><surname>Hyde</surname><given-names>KD</given-names></name><name name-style="western"><surname>Brooks</surname><given-names>S</given-names></name><name name-style="western"><surname>Xie</surname><given-names>N</given-names></name><name name-style="western"><surname>Long</surname><given-names>FY</given-names></name><name name-style="western"><surname>Wen</surname><given-names>TC</given-names></name></person-group> (<year>2019</year>) <article-title>Two new entomopathogenic species of <italic><tp:taxon-name><tp:taxon-name-part taxon-name-part-type="genus">Ophiocordyceps</tp:taxon-name-part></tp:taxon-name></italic> in Thailand.</article-title><source>MycoKeys</source><volume>47</volume>: <fpage>53</fpage>–<lpage>74</lpage>. <ext-link xlink:href="10.3897/mycokeys.47.29898" ext-link-type="doi" xlink:type="simple">https://doi.org/10.3897/mycokeys.47.29898</ext-link></mixed-citation></ref><ref id="B56"><mixed-citation xmlns:xlink="http://www.w3.org/1999/xlink" xlink:type="simple"><person-group><name name-style="western"><surname>Xiao</surname><given-names>YP</given-names></name><name name-style="western"><surname>Wang</surname><given-names>YB</given-names></name><name name-style="western"><surname>Hyde</surname><given-names>KD</given-names></name><name name-style="western"><surname>Eleni</surname><given-names>G</given-names></name><name name-style="western"><surname>Sun</surname><given-names>JZ</given-names></name><name name-style="western"><surname>Yang</surname><given-names>Y</given-names></name><name name-style="western"><surname>Meng</surname><given-names>J</given-names></name><name name-style="western"><surname>Yu</surname><given-names>H</given-names></name><name name-style="western"><surname>Wen</surname><given-names>TC</given-names></name></person-group> (<year>2023</year>) <article-title><tp:taxon-name><tp:taxon-name-part taxon-name-part-type="family">Polycephalomycetaceae</tp:taxon-name-part></tp:taxon-name>, a new family of clavicipitoid fungi segregates from <tp:taxon-name><tp:taxon-name-part taxon-name-part-type="family">Ophiocordycipitaceae</tp:taxon-name-part></tp:taxon-name>.</article-title><source>Fungal Diversity</source><volume>120</volume>(<issue>1</issue>): <fpage>1</fpage>–<lpage>76</lpage>. <ext-link xlink:href="10.1007/s13225-023-00517-4" ext-link-type="doi" xlink:type="simple">https://doi.org/10.1007/s13225-023-00517-4</ext-link></mixed-citation></ref></ref-list></tp:taxon-treatment>
