# Supplementary material for: ﻿Interesting mycoparasites and Paradingleyomyceslepidopterorum gen. et sp. nov. (Hypocreales, Polycephalomycetaceae) from Yunnan Province, China
Source: MycoKeys. 2024 Nov 15;110:185–210. doi: 10.3897/mycokeys.110.134132 (PMC11584903; doi:10.3897/mycokeys.110.134132)
Supplement: XML Treatment for Paradingleyomyces lepidopterorum [file mycokeys.110.134132-treatment2.xml]

<!DOCTYPE tp:taxon-treatment
  PUBLIC "-//TaxonX//DTD Taxonomic Treatment Publishing DTD v0 20100105//EN" "tax-treatment-NSO.dtd">
<tp:taxon-treatment xmlns:tp="http://www.plazi.org/taxpub"><tp:treatment-meta><kwd-group><label>Taxon classification</label><kwd>
                <named-content content-type="kingdom">Fungi</named-content>
              </kwd><kwd>
                <named-content content-type="order">Hypocreales</named-content>
              </kwd><kwd>
                <named-content content-type="family">Polycephalomycetaceae</named-content>
              </kwd></kwd-group><mixed-citation publication-type="journal"><person-group><name><surname>Wang</surname><given-names>Yi</given-names></name><name><surname>Wei</surname><given-names>De-Ping</given-names></name><name><surname>Peng</surname><given-names>Xing-Can</given-names></name><name><surname>Kang</surname><given-names>Ji-Chuan</given-names></name><name><surname>Li</surname><given-names>Zeng-Zhi</given-names></name><name><surname>Li</surname><given-names>Chun-Ru</given-names></name><name><surname>Zhang</surname><given-names>Xian</given-names></name><name><surname>Wang</surname><given-names>Gui-Ying</given-names></name><name><surname>Zhou</surname><given-names>Yun</given-names></name><name><surname>He</surname><given-names>Xin-Sheng</given-names></name><name><surname>Chomnunti</surname><given-names>Putarak</given-names></name><name><surname>Wen</surname><given-names>Ting-Chi</given-names></name></person-group><article-title>﻿Interesting mycoparasites and <italic><tp:taxon-name><tp:taxon-name-part taxon-name-part-type="genus" reg="Paradingleyomyces">Paradingleyomyces</tp:taxon-name-part><tp:taxon-name-part taxon-name-part-type="species" reg="lepidopterorum">lepidopterorum</tp:taxon-name-part></tp:taxon-name></italic> gen. et sp. nov. (<tp:taxon-name><tp:taxon-name-part taxon-name-part-type="order">Hypocreales</tp:taxon-name-part></tp:taxon-name>, <tp:taxon-name><tp:taxon-name-part taxon-name-part-type="family">Polycephalomycetaceae</tp:taxon-name-part></tp:taxon-name>) from Yunnan Province, China</article-title><source>MycoKeys</source><day>15</day><month>11</month><year>2024</year><volume>110</volume><fpage>185</fpage><lpage>210</lpage><pub-id pub-id-type="doi">10.3897/mycokeys.110.134132</pub-id></mixed-citation></tp:treatment-meta><tp:nomenclature><label>﻿</label><tp:taxon-name>
              <object-id xmlns:xlink="http://www.w3.org/1999/xlink" content-type="arpha" xlink:type="simple">A51F665D-D145-5CC8-98E0-4356E58AE8B9</object-id>
              <tp:taxon-name-part taxon-name-part-type="genus" reg="Paradingleyomyces">Paradingleyomyces</tp:taxon-name-part>
              <tp:taxon-name-part taxon-name-part-type="species" reg="lepidopterorum">lepidopterorum</tp:taxon-name-part>
              <object-id xmlns:xlink="http://www.w3.org/1999/xlink" xlink:type="simple">Index Fungorum: IF901541</object-id>
            </tp:taxon-name><tp:taxon-authority>Y. Wang tris &amp; T. C. Wen</tp:taxon-authority><tp:taxon-status xmlns:xlink="http://www.w3.org/1999/xlink" xlink:type="simple">sp. nov.</tp:taxon-status><xref ref-type="fig" rid="F2">Fig. 2</xref></tp:nomenclature><tp:treatment-sec sec-type="etymology" id="SECID0ELGDK"><title>Etymology.</title><p>This epithet is named after the order of its primary host: <tp:taxon-name><tp:taxon-name-part taxon-name-part-type="order">Lepidoptera</tp:taxon-name-part></tp:taxon-name>.</p></tp:treatment-sec><tp:treatment-sec sec-type="description" id="SECID0EWGDK"><title>Description.</title><p>Parasitic on <tp:taxon-name><tp:taxon-name-part taxon-name-part-type="genus" reg="Ophiocordyceps">Ophiocordyceps</tp:taxon-name-part><tp:taxon-name-part taxon-name-part-type="uncertainty-rank">cf.</tp:taxon-name-part><tp:taxon-name-part taxon-name-part-type="species" reg="cochlidiicola">cochlidiicola</tp:taxon-name-part></tp:taxon-name>. <bold><italic>Stromata</italic></bold> of host fungus are 55–180 mm in length, 1–3 mm in width, multiple, unbranched, brown at base becoming off-white toward the apex, fibrous, narrowly cylindrical to filiform. Sexual morph: <bold><italic>Subiculum</italic></bold> white, cottony, covering the stromata of host fungus. <bold><italic>Perithecia</italic></bold> 240–690 × 110–360 μm (x̄ = 430 × 228 μm, n = 25), emerging from subiculum, superficial, scattered or dense, flesh-colored, ovoid or ellipsoidal. <bold><italic>Asci</italic></bold> 150–400 × 3–8 μm (x̄ = 289 × 5 μm, n = 30), cylindrical, hyaline, with an apical cap. <bold><italic>Apical cap</italic></bold> 3–5 × 1–4 μm (x̄ = 3.8 × 2.3 μm, n = 40), hemispherical. <bold><italic>Ascospores</italic></bold> filiform, multiseptate, breaking into many secondary ascospores at maturity. <bold><italic>Secondary ascospores</italic></bold> 2–4 × 0.5–1 μm (x̄ = 2.5 × 0.9 μm, n = 50), hyaline, aseptate, smooth-walled, cylindrical with truncated ends. Asexual morph: Undetermined.</p></tp:treatment-sec><tp:treatment-sec sec-type="distribution" id="SECID0EDIDK"><title>Distribution.</title><p>China: Yunnan Province.</p></tp:treatment-sec><tp:treatment-sec sec-type="material" id="SECID0EIIDK"><title>Material examined.</title><p><bold><italic>Holotype</italic></bold>: China • Yunnan Province, Tengchong County, Houqiao Town; 5 Nov. 2022; Collected by Yi Wang; Parasitic on the stromata of <tp:taxon-name><tp:taxon-name-part taxon-name-part-type="genus" reg="Perennicordyceps">Perennicordyceps</tp:taxon-name-part><tp:taxon-name-part taxon-name-part-type="uncertainty-rank">cf.</tp:taxon-name-part><tp:taxon-name-part taxon-name-part-type="species" reg="elaphomyceticola">elaphomyceticola</tp:taxon-name-part></tp:taxon-name>; GYY543H (<named-content xmlns:xlink="http://www.w3.org/1999/xlink" content-type="dwc:institutional_code" xlink:title="Kunming Institute of Botany, Academia Sinica, China" xlink:href="http://grbio.org/institution/academia-sinica" xlink:type="simple">HKAS</named-content> 131926) • <bold><italic>Paratypes</italic></bold>: <italic>ibid</italic>; GYY543Z (HKAS131927), TC327 (<named-content xmlns:xlink="http://www.w3.org/1999/xlink" content-type="dwc:institutional_code" xlink:title="Kunming Institute of Botany, Academia Sinica, China" xlink:href="http://grbio.org/institution/academia-sinica" xlink:type="simple">HKAS</named-content> 131921).</p></tp:treatment-sec><tp:treatment-sec sec-type="notes" id="SECID0EPJDK"><title>Notes.</title><p><italic><tp:taxon-name><tp:taxon-name-part taxon-name-part-type="genus" reg="Paradingleyomyces">Paradingleyomyces</tp:taxon-name-part><tp:taxon-name-part taxon-name-part-type="species" reg="lepidopterorum">lepidopterorum</tp:taxon-name-part></tp:taxon-name></italic> lives as a hyperparasite on the remnant stromata of <tp:taxon-name><tp:taxon-name-part taxon-name-part-type="genus" reg="Ophiocordyceps">Ophiocordyceps</tp:taxon-name-part><tp:taxon-name-part taxon-name-part-type="uncertainty-rank">cf.</tp:taxon-name-part><tp:taxon-name-part taxon-name-part-type="species" reg="cochlidiicola">cochlidiicola</tp:taxon-name-part></tp:taxon-name>. The aging stromata of the host fungus become covered with the perithecia of the hyperparasitic fungus, which closely resemble those of the host. However, the key distinguishing feature is that the hyperparasitic perithecia are flesh-colored and grow on a white subiculum, whereas the host’s perithecia are dark brown and directly connected to the stroma (Fig. <xref ref-type="fig" rid="F2">2D</xref>). <italic><tp:taxon-name><tp:taxon-name-part taxon-name-part-type="genus" reg="Paradingleyomyces">Paradingleyomyces</tp:taxon-name-part><tp:taxon-name-part taxon-name-part-type="species" reg="lepidopterorum">lepidopterorum</tp:taxon-name-part></tp:taxon-name></italic> and <italic><tp:taxon-name><tp:taxon-name-part taxon-name-part-type="genus" reg="Dingleyomyces">Dingleyomyces</tp:taxon-name-part><tp:taxon-name-part taxon-name-part-type="species" reg="lloydii">lloydii</tp:taxon-name-part></tp:taxon-name></italic> are morphologically very similar, but they can be easily distinguished from <italic><tp:taxon-name><tp:taxon-name-part taxon-name-part-type="genus" reg="Perennicordyceps">Perennicordyceps</tp:taxon-name-part></tp:taxon-name></italic> species by the presence of a white subiculum from which the perithecia arise (Table <xref ref-type="table" rid="T2">2</xref>). In contrast, <italic><tp:taxon-name><tp:taxon-name-part taxon-name-part-type="genus" reg="Perennicordyceps">Perennicordyceps</tp:taxon-name-part></tp:taxon-name></italic> is characterized by cylindrical to clavate, branching stromata with the host and rhizomorphs embedded in the substrate. <italic><tp:taxon-name><tp:taxon-name-part taxon-name-part-type="genus" reg="Dingleyomyces">Dingleyomyces</tp:taxon-name-part><tp:taxon-name-part taxon-name-part-type="species" reg="lloydii">lloydii</tp:taxon-name-part></tp:taxon-name></italic> produce crown-like perithecia on the stromata of <italic><tp:taxon-name><tp:taxon-name-part taxon-name-part-type="genus" reg="Ophiocordyceps">Ophiocordyceps</tp:taxon-name-part><tp:taxon-name-part taxon-name-part-type="species" reg="hauturu">hauturu</tp:taxon-name-part></tp:taxon-name></italic> and <italic><tp:taxon-name><tp:taxon-name-part taxon-name-part-type="genus" reg="Ophiocordyceps">O.</tp:taxon-name-part><tp:taxon-name-part taxon-name-part-type="species" reg="robertsii">robertsii</tp:taxon-name-part></tp:taxon-name></italic>, while the perithecia of <italic><tp:taxon-name><tp:taxon-name-part taxon-name-part-type="genus" reg="Paradingleyomyces">Pa.</tp:taxon-name-part><tp:taxon-name-part taxon-name-part-type="species" reg="lepidopterorum">lepidopterorum</tp:taxon-name-part></tp:taxon-name></italic> sporadically form on the stromata of <tp:taxon-name><tp:taxon-name-part taxon-name-part-type="genus" reg="Ophiocordyceps">O.</tp:taxon-name-part><tp:taxon-name-part taxon-name-part-type="uncertainty-rank">cf.</tp:taxon-name-part><tp:taxon-name-part taxon-name-part-type="species" reg="cochlidiicola">cochlidiicola</tp:taxon-name-part></tp:taxon-name>.</p><fig id="F2" position="float" orientation="portrait"><object-id xmlns:xlink="http://www.w3.org/1999/xlink" content-type="doi" xlink:type="simple">10.3897/mycokeys.110.134132.figure2</object-id><object-id xmlns:xlink="http://www.w3.org/1999/xlink" content-type="arpha" xlink:type="simple">2C95A719-852D-58F9-BAE9-D3C949330D73</object-id><label>Figure 2.</label><caption><p><italic><tp:taxon-name><tp:taxon-name-part taxon-name-part-type="genus" reg="Paradingleyomyces">Paradingleyomyces</tp:taxon-name-part><tp:taxon-name-part taxon-name-part-type="species" reg="lepidopterorum">lepidopterorum</tp:taxon-name-part></tp:taxon-name></italic> (<named-content xmlns:xlink="http://www.w3.org/1999/xlink" content-type="dwc:institutional_code" xlink:title="Kunming Institute of Botany, Academia Sinica, China" xlink:href="http://grbio.org/institution/academia-sinica" xlink:type="simple">HKAS</named-content> 131926, <bold>holotype</bold>) <bold>A</bold> habitat <bold>B</bold> stromata growing from the host <bold>C</bold> host <bold>D</bold> perithecia of <italic><tp:taxon-name><tp:taxon-name-part taxon-name-part-type="genus" reg="Paradingleyomyces">Pa.</tp:taxon-name-part><tp:taxon-name-part taxon-name-part-type="species" reg="lepidopterorum">lepidopterorum</tp:taxon-name-part></tp:taxon-name></italic> (white arrow) and <tp:taxon-name><tp:taxon-name-part taxon-name-part-type="genus" reg="Ophiocordyceps">Ophiocordyceps</tp:taxon-name-part><tp:taxon-name-part taxon-name-part-type="uncertainty-rank">cf.</tp:taxon-name-part><tp:taxon-name-part taxon-name-part-type="species" reg="cochlidiicola">cochlidiicola</tp:taxon-name-part></tp:taxon-name> (black arrow) <bold>E–G</bold> perithecia forming on white subiculum <bold>H</bold> vertical section of perithecium. I Peridium <bold>J–L</bold> asci <bold>M, N</bold> apical cap of asci <bold>O–Q</bold> secondary ascospores. Scale bars: 1 mm (<bold>E–G</bold>); 500 μm (<bold>H</bold>); 100 μm (<bold>I</bold>); 50 μm (<bold>J, K</bold>); 25 μm (<bold>L</bold>); 20 μm (<bold>M, N</bold>); 5 μm (<bold>O–Q</bold>).</p></caption><graphic xmlns:xlink="http://www.w3.org/1999/xlink" xlink:href="mycokeys-110-185-g002.jpg" position="float" orientation="portrait" xlink:type="simple" id="oo_1175396.jpg"><uri content-type="original_file" xlink:type="simple">https://binary.pensoft.net/fig/1175396</uri></graphic></fig><table-wrap id="T2" position="float" orientation="portrait"><label>Table 2.</label><caption><p>Morphological comparison between sexual species in <italic><tp:taxon-name><tp:taxon-name-part taxon-name-part-type="genus" reg="Paradingleyomyces">Paradingleyomyces</tp:taxon-name-part></tp:taxon-name></italic>, <italic><tp:taxon-name><tp:taxon-name-part taxon-name-part-type="genus" reg="Perennicordyceps">Perennicordyceps</tp:taxon-name-part></tp:taxon-name></italic>, and <italic><tp:taxon-name><tp:taxon-name-part taxon-name-part-type="genus" reg="Dingleyomyces">Dingleyomyces</tp:taxon-name-part></tp:taxon-name></italic>.</p></caption><table id="TID0E2OGK" rules="all"><tbody><tr><th rowspan="1" colspan="1">Species</th><th rowspan="1" colspan="1">Host</th><th rowspan="1" colspan="1">Stromata (mm)</th><th rowspan="1" colspan="1">Perithecia (µm)</th><th rowspan="1" colspan="1">Asci (µm)</th><th rowspan="1" colspan="1">Apical cap (µm)</th><th rowspan="1" colspan="1">Secondary ascospores (µm)</th><th rowspan="1" colspan="1">References</th></tr><tr><td rowspan="1" colspan="1">
                      <italic>
                        <tp:taxon-name><tp:taxon-name-part taxon-name-part-type="genus" reg="Dingleyomyces">Dingleyomyces</tp:taxon-name-part><tp:taxon-name-part taxon-name-part-type="species" reg="lloydii">lloydii</tp:taxon-name-part></tp:taxon-name>
                      </italic>
                    </td><td rowspan="1" colspan="1">
                      <italic><tp:taxon-name><tp:taxon-name-part taxon-name-part-type="genus" reg="Ophiocordyceps">Ophiocordyceps</tp:taxon-name-part><tp:taxon-name-part taxon-name-part-type="species" reg="hauturu">hauturu</tp:taxon-name-part></tp:taxon-name>, <tp:taxon-name><tp:taxon-name-part taxon-name-part-type="genus" reg="Ophiocordyceps">Ophiocordyceps</tp:taxon-name-part><tp:taxon-name-part taxon-name-part-type="species" reg="robertsii">robertsii</tp:taxon-name-part></tp:taxon-name></italic>
                    </td><td rowspan="1" colspan="1">Reduced to white subiculum, ﬂat, thin, irregular plates, often obscured by the perithecia, white or yellowish</td><td rowspan="1" colspan="1">300–950 × 300–650, superficial, ovoid, growing in small groups on white subiculum</td><td rowspan="1" colspan="1">200–450 × 6–10</td><td rowspan="1" colspan="1">2–3 diameter, 4 thickness</td><td rowspan="1" colspan="1">1.5–3 × 1–1.5</td><td rowspan="1" colspan="1"><xref ref-type="bibr" rid="B10">Dingley (1953)</xref>; <xref ref-type="bibr" rid="B22">Mains (1958)</xref>; <xref ref-type="bibr" rid="B14">Johnston and Park. (2023)</xref></td></tr><tr><td rowspan="1" colspan="1">
                      <italic>
                        <tp:taxon-name><tp:taxon-name-part taxon-name-part-type="genus" reg="Perennicordyceps">Perennicordyceps</tp:taxon-name-part><tp:taxon-name-part taxon-name-part-type="species" reg="elaphomyceticola">elaphomyceticola</tp:taxon-name-part></tp:taxon-name>
                      </italic>
                    </td><td rowspan="1" colspan="1"><italic><tp:taxon-name><tp:taxon-name-part taxon-name-part-type="genus" reg="Elaphomyces">Elaphomyces</tp:taxon-name-part></tp:taxon-name></italic> sp.</td><td rowspan="1" colspan="1">20–100 × 0.1–0.5, cylindrical, the colours vary from dark brown, titian red, brownish orange, yellow to pale</td><td rowspan="1" colspan="1">430–600 × 255–300, superficial, ovoid to ellipsoid, yellow when mature, pale when immature</td><td rowspan="1" colspan="1">365–420 × 5.0–7.6</td><td rowspan="1" colspan="1">2–3.5 × 3.3–5.2</td><td rowspan="1" colspan="1">1.5–3.2 × 1.4–2.3</td><td rowspan="1" colspan="1">
                      <xref ref-type="bibr" rid="B56">Xiao et al. (2023)</xref>
                    </td></tr><tr><td rowspan="1" colspan="1">
                      <italic>
                        <tp:taxon-name><tp:taxon-name-part taxon-name-part-type="genus" reg="Perennicordyceps">Pe.</tp:taxon-name-part><tp:taxon-name-part taxon-name-part-type="species" reg="cuboidea">cuboidea</tp:taxon-name-part></tp:taxon-name>
                      </italic>
                    </td><td rowspan="1" colspan="1">Beetle larva or other <italic><tp:taxon-name><tp:taxon-name-part taxon-name-part-type="genus" reg="Cordyceps">Cordyceps</tp:taxon-name-part></tp:taxon-name></italic></td><td rowspan="1" colspan="1">32–181 × 3–74, cylindrical, ochre yellow</td><td rowspan="1" colspan="1">400–500 × 250–330, superficial, lemon-shaped, glabrate</td><td rowspan="1" colspan="1">250–570 in length</td><td rowspan="1" colspan="1">3–5 in thickness</td><td rowspan="1" colspan="1">1.5–3 × 1–1.5</td><td rowspan="1" colspan="1">
                      <xref ref-type="bibr" rid="B2">Ban et al. (2009)</xref>
                    </td></tr><tr><td rowspan="1" colspan="1">
                      <italic>
                        <tp:taxon-name><tp:taxon-name-part taxon-name-part-type="genus" reg="Perennicordyceps">Pe.</tp:taxon-name-part><tp:taxon-name-part taxon-name-part-type="species" reg="prolifica">prolifica</tp:taxon-name-part></tp:taxon-name>
                      </italic>
                    </td><td rowspan="1" colspan="1">Cicada nymph</td><td rowspan="1" colspan="1">70.9–140.0× 0.8–2.2, thin cylindrical, brown</td><td rowspan="1" colspan="1">320–530 × 200–340, superficial, ovoid or ellipsoidal, grayish brown</td><td rowspan="1" colspan="1">430–650 in length</td><td rowspan="1" colspan="1">3–5 in thickness</td><td rowspan="1" colspan="1">2–3 × 1–2</td><td rowspan="1" colspan="1">
                      <xref ref-type="bibr" rid="B18">Kobayasi and Shimizu (1963)</xref>
                    </td></tr><tr><td rowspan="1" colspan="1">
                      <bold>
                        <italic>
                          <tp:taxon-name><tp:taxon-name-part taxon-name-part-type="genus" reg="Paradingleyomyces">Pa.</tp:taxon-name-part><tp:taxon-name-part taxon-name-part-type="species" reg="lepidopterorum">lepidopterorum</tp:taxon-name-part></tp:taxon-name>
                        </italic>
                      </bold>
                    </td><td rowspan="1" colspan="1">
                      <bold>
                        <tp:taxon-name><tp:taxon-name-part taxon-name-part-type="genus" reg="Ophiocordyceps">Ophiocordyceps</tp:taxon-name-part><tp:taxon-name-part taxon-name-part-type="uncertainty-rank">cf.</tp:taxon-name-part><tp:taxon-name-part taxon-name-part-type="species" reg="cochlidiicola">cochlidiicola</tp:taxon-name-part></tp:taxon-name>
                      </bold>
                    </td><td rowspan="1" colspan="1">
                      <bold>Reduced to white subiculum</bold>
                    </td><td rowspan="1" colspan="1">
                      <bold>240–690 × 110–360, superficial, ovoid to ellipsoidal, brown</bold>
                    </td><td rowspan="1" colspan="1">
                      <bold>150–400 × 3–8</bold>
                    </td><td rowspan="1" colspan="1">
                      <bold>3–5 × 1–4</bold>
                    </td><td rowspan="1" colspan="1">
                      <bold>2–4 × 0.5–1</bold>
                    </td><td rowspan="1" colspan="1">
                      <bold>This study</bold>
                    </td></tr><tr><td rowspan="1" colspan="1">
                      <italic>
                        <tp:taxon-name><tp:taxon-name-part taxon-name-part-type="genus" reg="Perennicordyceps">Pe.</tp:taxon-name-part><tp:taxon-name-part taxon-name-part-type="species" reg="paracuboidea">paracuboidea</tp:taxon-name-part></tp:taxon-name>
                      </italic>
                    </td><td rowspan="1" colspan="1">Coleopteran larva</td><td rowspan="1" colspan="1">3.2–38.4 × 0.3–1.7, cylindrical</td><td rowspan="1" colspan="1">400–600 × 290–400, superficial, lemon-shaped, pale orangish brown</td><td rowspan="1" colspan="1">225–400 in length</td><td rowspan="1" colspan="1">3–6.3 in thickness</td><td rowspan="1" colspan="1">1.3–2.5 × 1–2</td><td rowspan="1" colspan="1">
                      <xref ref-type="bibr" rid="B2">Ban et al. (2009)</xref>
                    </td></tr><tr><td rowspan="1" colspan="1">
                      <italic>
                        <tp:taxon-name><tp:taxon-name-part taxon-name-part-type="genus" reg="Perennicordyceps">Pe.</tp:taxon-name-part><tp:taxon-name-part taxon-name-part-type="species" reg="ryogamiensis">ryogamiensis</tp:taxon-name-part></tp:taxon-name>
                      </italic>
                    </td><td rowspan="1" colspan="1">Coleopteran larva</td><td rowspan="1" colspan="1">12–13 × 0.5, cylindrical, white, palely darkened, glabrate at the base</td><td rowspan="1" colspan="1">320–430 × 200–230, superficial, ovoid</td><td rowspan="1" colspan="1">450–610 in length</td><td rowspan="1" colspan="1">3.8–5 in thickness</td><td rowspan="1" colspan="1">2.5–5 × 1.5–2</td><td rowspan="1" colspan="1">
                      <xref ref-type="bibr" rid="B2">Ban et al. (2009)</xref>
                    </td></tr></tbody></table></table-wrap></tp:treatment-sec><ref-list><ref id="B10"><mixed-citation xmlns:xlink="http://www.w3.org/1999/xlink" xlink:type="simple"><person-group><name name-style="western"><surname>Dingley</surname><given-names>JM</given-names></name></person-group> (<year>1953</year>) <article-title>The <tp:taxon-name><tp:taxon-name-part taxon-name-part-type="order">Hypocreales</tp:taxon-name-part></tp:taxon-name> of New Zealand. V. The genera <italic><tp:taxon-name><tp:taxon-name-part taxon-name-part-type="genus">Cordyceps</tp:taxon-name-part></tp:taxon-name></italic> and <italic><tp:taxon-name><tp:taxon-name-part taxon-name-part-type="genus">Torrubiella</tp:taxon-name-part></tp:taxon-name></italic>.</article-title><source>Transactions and Proceedings of the Royal Society of New Zealand</source><volume>81</volume>(<issue>3</issue>): <fpage>329</fpage>–<lpage>343</lpage>.</mixed-citation></ref><ref id="B22"><mixed-citation xmlns:xlink="http://www.w3.org/1999/xlink" xlink:type="simple"><person-group><name name-style="western"><surname>Mains</surname><given-names>EB</given-names></name></person-group> (<year>1958</year>) <article-title>Information concerning species of <italic><tp:taxon-name><tp:taxon-name-part taxon-name-part-type="genus">Cordyceps</tp:taxon-name-part></tp:taxon-name></italic> and <italic><tp:taxon-name><tp:taxon-name-part taxon-name-part-type="genus">Ophionectria</tp:taxon-name-part></tp:taxon-name></italic> in the Lloyd Herbarium.</article-title><source>Lloydia</source><volume>20</volume>(<issue>4</issue>): <fpage>219</fpage>–<lpage>227</lpage>.</mixed-citation></ref><ref id="B14"><mixed-citation xmlns:xlink="http://www.w3.org/1999/xlink" xlink:type="simple"><person-group><name name-style="western"><surname>Johnston</surname><given-names>PR</given-names></name><name name-style="western"><surname>Park</surname><given-names>D</given-names></name></person-group> (<year>2023</year>) <article-title><italic><tp:taxon-name><tp:taxon-name-part taxon-name-part-type="genus">Dingleyomyces</tp:taxon-name-part><tp:taxon-name-part taxon-name-part-type="species">lloydii</tp:taxon-name-part></tp:taxon-name></italic> (<tp:taxon-name><tp:taxon-name-part taxon-name-part-type="order">Hypocreales</tp:taxon-name-part></tp:taxon-name>, <tp:taxon-name><tp:taxon-name-part taxon-name-part-type="family">Polycephalomycetaceae</tp:taxon-name-part></tp:taxon-name>), gen. nov., comb. nov.</article-title><source>New Zealand Journal of Botany</source><volume>2023</volume>: <fpage>1</fpage>–<lpage>8</lpage>. <ext-link xlink:href="10.1080/0028825X.2023.2291453" ext-link-type="doi" xlink:type="simple">https://doi.org/10.1080/0028825X.2023.2291453</ext-link></mixed-citation></ref><ref id="B56"><mixed-citation xmlns:xlink="http://www.w3.org/1999/xlink" xlink:type="simple"><person-group><name name-style="western"><surname>Xiao</surname><given-names>YP</given-names></name><name name-style="western"><surname>Wang</surname><given-names>YB</given-names></name><name name-style="western"><surname>Hyde</surname><given-names>KD</given-names></name><name name-style="western"><surname>Eleni</surname><given-names>G</given-names></name><name name-style="western"><surname>Sun</surname><given-names>JZ</given-names></name><name name-style="western"><surname>Yang</surname><given-names>Y</given-names></name><name name-style="western"><surname>Meng</surname><given-names>J</given-names></name><name name-style="western"><surname>Yu</surname><given-names>H</given-names></name><name name-style="western"><surname>Wen</surname><given-names>TC</given-names></name></person-group> (<year>2023</year>) <article-title><tp:taxon-name><tp:taxon-name-part taxon-name-part-type="family">Polycephalomycetaceae</tp:taxon-name-part></tp:taxon-name>, a new family of clavicipitoid fungi segregates from <tp:taxon-name><tp:taxon-name-part taxon-name-part-type="family">Ophiocordycipitaceae</tp:taxon-name-part></tp:taxon-name>.</article-title><source>Fungal Diversity</source><volume>120</volume>(<issue>1</issue>): <fpage>1</fpage>–<lpage>76</lpage>. <ext-link xlink:href="10.1007/s13225-023-00517-4" ext-link-type="doi" xlink:type="simple">https://doi.org/10.1007/s13225-023-00517-4</ext-link></mixed-citation></ref><ref id="B2"><mixed-citation xmlns:xlink="http://www.w3.org/1999/xlink" xlink:type="simple"><person-group><name name-style="western"><surname>Ban</surname><given-names>S</given-names></name><name name-style="western"><surname>Sakane</surname><given-names>T</given-names></name><name name-style="western"><surname>Toyama</surname><given-names>K</given-names></name><name name-style="western"><surname>Nakagiri</surname><given-names>A</given-names></name></person-group> (<year>2009</year>) <article-title>Teleomorph–anamorph relationships and reclassifcation of <italic><tp:taxon-name><tp:taxon-name-part taxon-name-part-type="genus">Cordyceps</tp:taxon-name-part><tp:taxon-name-part taxon-name-part-type="species">cuboidea</tp:taxon-name-part></tp:taxon-name></italic> and its allied species.</article-title><source>Mycoscience</source><volume>50</volume>(<issue>4</issue>): <fpage>261</fpage>–<lpage>272</lpage>. <ext-link xlink:href="10.1007/S10267-008-0480-Y" ext-link-type="doi" xlink:type="simple">https://doi.org/10.1007/S10267-008-0480-Y</ext-link></mixed-citation></ref><ref id="B18"><mixed-citation xmlns:xlink="http://www.w3.org/1999/xlink" xlink:type="simple"><person-group><name name-style="western"><surname>Kobayasi</surname><given-names>Y</given-names></name><name name-style="western"><surname>Shimizu</surname><given-names>D</given-names></name></person-group> (<year>1963</year>) <article-title>Monographic studies of <italic><tp:taxon-name><tp:taxon-name-part taxon-name-part-type="genus">Cordyceps</tp:taxon-name-part></tp:taxon-name></italic> 2. Group parasitic on Cicadae.</article-title><source>Bulletin of the National Science Museum, Tokyo</source><volume>6</volume>: <fpage>286</fpage>–<lpage>314</lpage>.</mixed-citation></ref></ref-list></tp:taxon-treatment>
