# Supplementary material for: ﻿Interesting mycoparasites and Paradingleyomyceslepidopterorum gen. et sp. nov. (Hypocreales, Polycephalomycetaceae) from Yunnan Province, China
Source: MycoKeys. 2024 Nov 15;110:185–210. doi: 10.3897/mycokeys.110.134132 (PMC11584903; doi:10.3897/mycokeys.110.134132)
Supplement: XML Treatment for Polycephalomyces tengchongensis [file mycokeys.110.134132-treatment3.xml]

<!DOCTYPE tp:taxon-treatment
  PUBLIC "-//TaxonX//DTD Taxonomic Treatment Publishing DTD v0 20100105//EN" "tax-treatment-NSO.dtd">
<tp:taxon-treatment xmlns:tp="http://www.plazi.org/taxpub"><tp:treatment-meta><kwd-group><label>Taxon classification</label><kwd>
                <named-content content-type="kingdom">Fungi</named-content>
              </kwd><kwd>
                <named-content content-type="order">Hypocreales</named-content>
              </kwd><kwd>
                <named-content content-type="family">Polycephalomycetaceae</named-content>
              </kwd></kwd-group><mixed-citation publication-type="journal"><person-group><name><surname>Wang</surname><given-names>Yi</given-names></name><name><surname>Wei</surname><given-names>De-Ping</given-names></name><name><surname>Peng</surname><given-names>Xing-Can</given-names></name><name><surname>Kang</surname><given-names>Ji-Chuan</given-names></name><name><surname>Li</surname><given-names>Zeng-Zhi</given-names></name><name><surname>Li</surname><given-names>Chun-Ru</given-names></name><name><surname>Zhang</surname><given-names>Xian</given-names></name><name><surname>Wang</surname><given-names>Gui-Ying</given-names></name><name><surname>Zhou</surname><given-names>Yun</given-names></name><name><surname>He</surname><given-names>Xin-Sheng</given-names></name><name><surname>Chomnunti</surname><given-names>Putarak</given-names></name><name><surname>Wen</surname><given-names>Ting-Chi</given-names></name></person-group><article-title>﻿Interesting mycoparasites and <italic><tp:taxon-name><tp:taxon-name-part taxon-name-part-type="genus" reg="Paradingleyomyces">Paradingleyomyces</tp:taxon-name-part><tp:taxon-name-part taxon-name-part-type="species" reg="lepidopterorum">lepidopterorum</tp:taxon-name-part></tp:taxon-name></italic> gen. et sp. nov. (<tp:taxon-name><tp:taxon-name-part taxon-name-part-type="order">Hypocreales</tp:taxon-name-part></tp:taxon-name>, <tp:taxon-name><tp:taxon-name-part taxon-name-part-type="family">Polycephalomycetaceae</tp:taxon-name-part></tp:taxon-name>) from Yunnan Province, China</article-title><source>MycoKeys</source><day>15</day><month>11</month><year>2024</year><volume>110</volume><fpage>185</fpage><lpage>210</lpage><pub-id pub-id-type="doi">10.3897/mycokeys.110.134132</pub-id></mixed-citation></tp:treatment-meta><tp:nomenclature><label>﻿</label><tp:taxon-name>
              <object-id xmlns:xlink="http://www.w3.org/1999/xlink" content-type="arpha" xlink:type="simple">0C0A9D1F-B6A5-5D4F-9CE8-0B55C3D94BF8</object-id>
              <tp:taxon-name-part taxon-name-part-type="genus" reg="Polycephalomyces">Polycephalomyces</tp:taxon-name-part>
              <tp:taxon-name-part taxon-name-part-type="species" reg="tengchongensis">tengchongensis</tp:taxon-name-part>
              <object-id xmlns:xlink="http://www.w3.org/1999/xlink" xlink:type="simple">Index Fungorum: IF901449</object-id>
            </tp:taxon-name><tp:taxon-authority>Y. Wang tris &amp; T. C. Wen</tp:taxon-authority><tp:taxon-status xmlns:xlink="http://www.w3.org/1999/xlink" xlink:type="simple">sp. nov.</tp:taxon-status><xref ref-type="fig" rid="F3">Fig. 3</xref></tp:nomenclature><tp:treatment-sec sec-type="etymology" id="SECID0ED6DK"><title>Etymology.</title><p>Named after the location where the type specimen was found, Tengchong County, Yunnan Province.</p></tp:treatment-sec><tp:treatment-sec sec-type="description" id="SECID0EI6DK"><title>Description.</title><p>Parasitic on <tp:taxon-name><tp:taxon-name-part taxon-name-part-type="genus" reg="Perennicordyceps">Perennicordyceps</tp:taxon-name-part><tp:taxon-name-part taxon-name-part-type="uncertainty-rank">cf.</tp:taxon-name-part><tp:taxon-name-part taxon-name-part-type="species" reg="elaphomyceticola">elaphomyceticola</tp:taxon-name-part></tp:taxon-name>. Sexual morph: Undetermined. Asexual morph: <bold><italic>Synnemata</italic></bold> 18.7 mm long, 1–2 mm wide, cylindrical, white, growing in small group on stromata of <tp:taxon-name><tp:taxon-name-part taxon-name-part-type="genus" reg="Perennicordyceps">Perennicordyceps</tp:taxon-name-part><tp:taxon-name-part taxon-name-part-type="uncertainty-rank">cf.</tp:taxon-name-part><tp:taxon-name-part taxon-name-part-type="species" reg="elaphomyceticola">elaphomyceticola</tp:taxon-name-part></tp:taxon-name>. <bold><italic>Fertile parts</italic></bold> yellowish, with conidial mass forming on middle part of synnemata. <bold><italic>Phialides</italic></bold> dimorphic. <bold><italic>α-phialides</italic></bold> 9–20 × 1–2 μm (x̄ = 12.3 × 1.2 μm, n = 45), phialidic, subulate, hyaline, smooth-walled, arranged in a parallel palisade-like layer around the fertile part. <bold><italic>α-conidia</italic></bold> 1–3 μm (x̄ = 2 μm, n = 45), globose, hyaline.</p><fig id="F3" position="float" orientation="portrait"><object-id xmlns:xlink="http://www.w3.org/1999/xlink" content-type="doi" xlink:type="simple">10.3897/mycokeys.110.134132.figure3</object-id><object-id xmlns:xlink="http://www.w3.org/1999/xlink" content-type="arpha" xlink:type="simple">D8434B99-357D-56FB-8185-781A217FA84E</object-id><label>Figure 3.</label><caption><p><italic><tp:taxon-name><tp:taxon-name-part taxon-name-part-type="genus" reg="Polycephalomyces">Polycephalomyces</tp:taxon-name-part><tp:taxon-name-part taxon-name-part-type="species" reg="tengchongensis">tengchongensis</tp:taxon-name-part></tp:taxon-name></italic> (<bold>B–I</bold> from <named-content xmlns:xlink="http://www.w3.org/1999/xlink" content-type="dwc:institutional_code" xlink:title="Kunming Institute of Botany, Academia Sinica, China" xlink:href="http://grbio.org/institution/academia-sinica" xlink:type="simple">HKAS</named-content> 131923, <bold>J–R</bold> from KUNCC23-16073) <bold>A</bold> habitat <bold>B–F</bold> infected <tp:taxon-name><tp:taxon-name-part taxon-name-part-type="genus" reg="Perennicordyceps">Perennicordyceps</tp:taxon-name-part><tp:taxon-name-part taxon-name-part-type="uncertainty-rank">cf.</tp:taxon-name-part><tp:taxon-name-part taxon-name-part-type="species" reg="elaphomyceticola">elaphomyceticola</tp:taxon-name-part></tp:taxon-name> showing synnemata of parasites <bold>G, H</bold> α-phialides <bold>I</bold> α-conidia <bold>J–M</bold> β-phialides <bold>N–P</bold> β-conidia <bold>Q, R</bold> reverse and front view of culture on <abbrev xmlns:xlink="http://www.w3.org/1999/xlink" xlink:title="potato glucose agar" id="ABBRID0E3CEK" xlink:type="simple">PDA</abbrev>. Scale bars: 5 mm (<bold>D–F</bold>); 20 μm (<bold>G, H</bold>); 50 μm (<bold>J–L</bold>); 10 μm (<bold>M</bold>); 5 μm (<bold>I, N–P</bold>).</p></caption><graphic xmlns:xlink="http://www.w3.org/1999/xlink" xlink:href="mycokeys-110-185-g003.jpg" position="float" orientation="portrait" xlink:type="simple" id="oo_1175397.jpg"><uri content-type="original_file" xlink:type="simple">https://binary.pensoft.net/fig/1175397</uri></graphic></fig></tp:treatment-sec><tp:treatment-sec sec-type="description" id="SECID0EPDEK"><title>Culture characters.</title><p>Colonies on <abbrev xmlns:xlink="http://www.w3.org/1999/xlink" xlink:title="potato glucose agar" id="ABBRID0EVDEK" xlink:type="simple">PDA</abbrev> attaining a diam. of 28–31 mm in 14 days at 25 °C, white, leathery, radially striate, reverse dark brown and turns pale outward. <bold><italic>β-phialides</italic></bold> 18–44 × 1–3 μm (x̄ = 26.7 × 1.2 μm, n = 30), phialidic, lanceolate, smooth-walled. <bold><italic>β-conidia</italic></bold> 3–7 × 1.5–3 μm (x̄ = 3.9 × 2.2 μm, n = 45), ellipsoidal to broadly fusiform, hyaline, aseptate, smooth-walled.</p></tp:treatment-sec><tp:treatment-sec sec-type="material" id="SECID0E6DEK"><title>Material examined.</title><p>China • Yunnan Province, Tengchong County, Houqiao Town; 5 Nov. 2022; Collected by Yi Wang; Parasitic on the stromata of <tp:taxon-name><tp:taxon-name-part taxon-name-part-type="genus" reg="Perennicordyceps">Perennicordyceps</tp:taxon-name-part><tp:taxon-name-part taxon-name-part-type="uncertainty-rank">cf.</tp:taxon-name-part><tp:taxon-name-part taxon-name-part-type="species" reg="elaphomyceticola">elaphomyceticola</tp:taxon-name-part></tp:taxon-name>; GYY547 (<named-content xmlns:xlink="http://www.w3.org/1999/xlink" content-type="dwc:institutional_code" xlink:title="Kunming Institute of Botany, Academia Sinica, China" xlink:href="http://grbio.org/institution/academia-sinica" xlink:type="simple">HKAS</named-content> 131923, ex-holotype living culture: KUNCC23-16073).</p></tp:treatment-sec><tp:treatment-sec sec-type="notes" id="SECID0EXEEK"><title>Notes.</title><p>The newly described species <italic><tp:taxon-name><tp:taxon-name-part taxon-name-part-type="genus" reg="Polycephalomyces">Polycephalomyces</tp:taxon-name-part><tp:taxon-name-part taxon-name-part-type="species" reg="tengchongensis">tengchongensis</tp:taxon-name-part></tp:taxon-name></italic> is closely related to <italic><tp:taxon-name><tp:taxon-name-part taxon-name-part-type="genus" reg="Polycephalomyces">Po.</tp:taxon-name-part><tp:taxon-name-part taxon-name-part-type="species" reg="formosus">formosus</tp:taxon-name-part></tp:taxon-name></italic> with strong support (MLBS = 100%, MIPP = 1.00, Fig. <xref ref-type="fig" rid="F1">1</xref>). However, <italic><tp:taxon-name><tp:taxon-name-part taxon-name-part-type="genus" reg="Polycephalomyces">Polycephalomyces</tp:taxon-name-part><tp:taxon-name-part taxon-name-part-type="species" reg="tengchongensis">tengchongensis</tp:taxon-name-part></tp:taxon-name></italic> is distinct from <italic><tp:taxon-name><tp:taxon-name-part taxon-name-part-type="genus" reg="Polycephalomyces">Po.</tp:taxon-name-part><tp:taxon-name-part taxon-name-part-type="species" reg="formosus">formosus</tp:taxon-name-part></tp:taxon-name></italic> in several aspects. It parasitizes <tp:taxon-name><tp:taxon-name-part taxon-name-part-type="genus" reg="Perennicordyceps">Perennicordyceps</tp:taxon-name-part><tp:taxon-name-part taxon-name-part-type="uncertainty-rank">cf.</tp:taxon-name-part><tp:taxon-name-part taxon-name-part-type="species" reg="elaphomyceticola">elaphomyceticola</tp:taxon-name-part></tp:taxon-name> and produces synnemata without well-defined stipe and a fertile <tp:taxon-name><tp:taxon-name-part taxon-name-part-type="genus" reg="Fertile"/><tp:taxon-name-part taxon-name-part-type="species" reg="head">head</tp:taxon-name-part></tp:taxon-name> but features dimorphic phialides and conidia. In contrast, <italic><tp:taxon-name><tp:taxon-name-part taxon-name-part-type="genus" reg="Polycephalomyces">Po.</tp:taxon-name-part><tp:taxon-name-part taxon-name-part-type="species" reg="formosus">formosus</tp:taxon-name-part></tp:taxon-name></italic> has stipitate synnemata with a fertile <tp:taxon-name><tp:taxon-name-part taxon-name-part-type="genus" reg="Fertile"/><tp:taxon-name-part taxon-name-part-type="species" reg="head">head</tp:taxon-name-part></tp:taxon-name> at the tip and produces only one type of phialides and conidia (<xref ref-type="bibr" rid="B56">Xiao et al. 2023</xref>).</p><p>A comparison of nucleotide sequences between <italic><tp:taxon-name><tp:taxon-name-part taxon-name-part-type="genus" reg="Polycephalomyces">Po.</tp:taxon-name-part><tp:taxon-name-part taxon-name-part-type="species" reg="tengchongensis">tengchongensis</tp:taxon-name-part></tp:taxon-name></italic> and the ex-type of strain of <italic><tp:taxon-name><tp:taxon-name-part taxon-name-part-type="genus" reg="Polycephalomyces">Po.</tp:taxon-name-part><tp:taxon-name-part taxon-name-part-type="species" reg="formosus">formosus</tp:taxon-name-part></tp:taxon-name></italic> (<abbrev xmlns:xlink="http://www.w3.org/1999/xlink" content-type="institution" xlink:title="Biological Resource Center, the National Institute of Technology and Evaluation, Japan" id="ABBRID0ETIEK" xlink:type="simple">NBRC</abbrev> 109993) revealed 1% differences (6/584 bp) including three gaps in the <abbrev xmlns:xlink="http://www.w3.org/1999/xlink" xlink:title="internal transcribed spacer" id="ABBRID0EYIEK" xlink:type="simple">ITS</abbrev> region, 0.3% (3/774 bp) differences including one gap in the <abbrev xmlns:xlink="http://www.w3.org/1999/xlink" xlink:title="large subunit nuclear of rDNA" id="ABBRID0E3IEK" xlink:type="simple">LSU</abbrev> region, 2.3% differences (16/684 bp) including three gaps in the <italic><abbrev xmlns:xlink="http://www.w3.org/1999/xlink" xlink:title="partial RNA polymerase II largest subunit" id="ABBRID0EBJEK" xlink:type="simple">rpb1</abbrev></italic> region and 1.6% differences (15/891bp) in the <italic><abbrev xmlns:xlink="http://www.w3.org/1999/xlink" xlink:title="partial RNA polymerase II second largest subunit" id="ABBRID0EGJEK" xlink:type="simple">rpb2</abbrev></italic> region. Collectively, the differences both in phenotypic profiles and nucleotides sequences support the establishment of <italic><tp:taxon-name><tp:taxon-name-part taxon-name-part-type="genus" reg="Polycephalomyces">Polycephalomyces</tp:taxon-name-part><tp:taxon-name-part taxon-name-part-type="species" reg="tengchongensis">tengchongensis</tp:taxon-name-part></tp:taxon-name></italic> as a new species.</p></tp:treatment-sec><tp:treatment-sec><!--Section generated to contain objects referenced in tp:taxon-treatment.--><fig id="F1" position="float" orientation="portrait"><object-id xmlns:xlink="http://www.w3.org/1999/xlink" content-type="doi" xlink:type="simple">10.3897/mycokeys.110.134132.figure1</object-id><object-id xmlns:xlink="http://www.w3.org/1999/xlink" content-type="arpha" xlink:type="simple">D728E9D3-8677-503E-976A-F3CFCBCEB1B2</object-id><label>Figure 1.</label><caption><p>Phylogenetic tree of <tp:taxon-name><tp:taxon-name-part taxon-name-part-type="family">Polycephalomycetaceae</tp:taxon-name-part></tp:taxon-name> based on a concatenated data matrix of <abbrev xmlns:xlink="http://www.w3.org/1999/xlink" xlink:title="small subunits nuclear of rDNA" id="ABBRID0EE5CK" xlink:type="simple">SSU</abbrev>, <abbrev xmlns:xlink="http://www.w3.org/1999/xlink" xlink:title="internal transcribed spacer" id="ABBRID0EI5CK" xlink:type="simple">ITS</abbrev>, <abbrev xmlns:xlink="http://www.w3.org/1999/xlink" xlink:title="large subunit nuclear of rDNA" id="ABBRID0EM5CK" xlink:type="simple">LSU</abbrev>, <italic>tef-1α</italic>, <italic><abbrev xmlns:xlink="http://www.w3.org/1999/xlink" xlink:title="partial RNA polymerase II largest subunit" id="ABBRID0ET5CK" xlink:type="simple">rpb1</abbrev></italic>, and <italic><abbrev xmlns:xlink="http://www.w3.org/1999/xlink" xlink:title="partial RNA polymerase II second largest subunit" id="ABBRID0EY5CK" xlink:type="simple">rpb2</abbrev></italic>. Bootstrap values greater than or equal to 75% and Bayesian posterior probabilities greater than or equal to 0.80 are shown at the respective nodes. Newly added taxa from this study are highlighted in red.</p></caption><graphic xmlns:xlink="http://www.w3.org/1999/xlink" xlink:href="mycokeys-110-185-g001.jpg" position="float" orientation="portrait" xlink:type="simple" id="oo_1175395.jpg"><uri content-type="original_file" xlink:type="simple">https://binary.pensoft.net/fig/1175395</uri></graphic></fig></tp:treatment-sec><ref-list><ref id="B56"><mixed-citation xmlns:xlink="http://www.w3.org/1999/xlink" xlink:type="simple"><person-group><name name-style="western"><surname>Xiao</surname><given-names>YP</given-names></name><name name-style="western"><surname>Wang</surname><given-names>YB</given-names></name><name name-style="western"><surname>Hyde</surname><given-names>KD</given-names></name><name name-style="western"><surname>Eleni</surname><given-names>G</given-names></name><name name-style="western"><surname>Sun</surname><given-names>JZ</given-names></name><name name-style="western"><surname>Yang</surname><given-names>Y</given-names></name><name name-style="western"><surname>Meng</surname><given-names>J</given-names></name><name name-style="western"><surname>Yu</surname><given-names>H</given-names></name><name name-style="western"><surname>Wen</surname><given-names>TC</given-names></name></person-group> (<year>2023</year>) <article-title><tp:taxon-name><tp:taxon-name-part taxon-name-part-type="family">Polycephalomycetaceae</tp:taxon-name-part></tp:taxon-name>, a new family of clavicipitoid fungi segregates from <tp:taxon-name><tp:taxon-name-part taxon-name-part-type="family">Ophiocordycipitaceae</tp:taxon-name-part></tp:taxon-name>.</article-title><source>Fungal Diversity</source><volume>120</volume>(<issue>1</issue>): <fpage>1</fpage>–<lpage>76</lpage>. <ext-link xlink:href="10.1007/s13225-023-00517-4" ext-link-type="doi" xlink:type="simple">https://doi.org/10.1007/s13225-023-00517-4</ext-link></mixed-citation></ref></ref-list></tp:taxon-treatment>
