# Supplementary material for: ﻿Interesting mycoparasites and Paradingleyomyceslepidopterorum gen. et sp. nov. (Hypocreales, Polycephalomycetaceae) from Yunnan Province, China
Source: MycoKeys. 2024 Nov 15;110:185–210. doi: 10.3897/mycokeys.110.134132 (PMC11584903; doi:10.3897/mycokeys.110.134132)
Supplement: XML Treatment for Pleurocordyceps parvicapitata [file mycokeys.110.134132-treatment4.xml]

<!DOCTYPE tp:taxon-treatment
  PUBLIC "-//TaxonX//DTD Taxonomic Treatment Publishing DTD v0 20100105//EN" "tax-treatment-NSO.dtd">
<tp:taxon-treatment xmlns:tp="http://www.plazi.org/taxpub"><tp:treatment-meta><kwd-group><label>Taxon classification</label><kwd>
                <named-content content-type="kingdom">Fungi</named-content>
              </kwd><kwd>
                <named-content content-type="order">Hypocreales</named-content>
              </kwd><kwd>
                <named-content content-type="family">Polycephalomycetaceae</named-content>
              </kwd></kwd-group><mixed-citation publication-type="journal"><person-group><name><surname>Wang</surname><given-names>Yi</given-names></name><name><surname>Wei</surname><given-names>De-Ping</given-names></name><name><surname>Peng</surname><given-names>Xing-Can</given-names></name><name><surname>Kang</surname><given-names>Ji-Chuan</given-names></name><name><surname>Li</surname><given-names>Zeng-Zhi</given-names></name><name><surname>Li</surname><given-names>Chun-Ru</given-names></name><name><surname>Zhang</surname><given-names>Xian</given-names></name><name><surname>Wang</surname><given-names>Gui-Ying</given-names></name><name><surname>Zhou</surname><given-names>Yun</given-names></name><name><surname>He</surname><given-names>Xin-Sheng</given-names></name><name><surname>Chomnunti</surname><given-names>Putarak</given-names></name><name><surname>Wen</surname><given-names>Ting-Chi</given-names></name></person-group><article-title>﻿Interesting mycoparasites and <italic><tp:taxon-name><tp:taxon-name-part taxon-name-part-type="genus" reg="Paradingleyomyces">Paradingleyomyces</tp:taxon-name-part><tp:taxon-name-part taxon-name-part-type="species" reg="lepidopterorum">lepidopterorum</tp:taxon-name-part></tp:taxon-name></italic> gen. et sp. nov. (<tp:taxon-name><tp:taxon-name-part taxon-name-part-type="order">Hypocreales</tp:taxon-name-part></tp:taxon-name>, <tp:taxon-name><tp:taxon-name-part taxon-name-part-type="family">Polycephalomycetaceae</tp:taxon-name-part></tp:taxon-name>) from Yunnan Province, China</article-title><source>MycoKeys</source><day>15</day><month>11</month><year>2024</year><volume>110</volume><fpage>185</fpage><lpage>210</lpage><pub-id pub-id-type="doi">10.3897/mycokeys.110.134132</pub-id></mixed-citation></tp:treatment-meta><tp:nomenclature><label>﻿</label><tp:taxon-name>
              <object-id xmlns:xlink="http://www.w3.org/1999/xlink" content-type="arpha" xlink:type="simple">5B807045-3E54-53FC-BD9A-2368A560ED03</object-id>
              <tp:taxon-name-part taxon-name-part-type="genus" reg="Pleurocordyceps">Pleurocordyceps</tp:taxon-name-part>
              <tp:taxon-name-part taxon-name-part-type="species" reg="parvicapitata">parvicapitata</tp:taxon-name-part>
              <object-id xmlns:xlink="http://www.w3.org/1999/xlink" xlink:type="simple">Index Fungorum: IF559473</object-id>
            </tp:taxon-name><tp:taxon-authority>Y.P. Xiao, T.C. Wen &amp; K.D. Hyde, in Xiao et al. Fungal Diversity 120: 50 (2023)</tp:taxon-authority><xref ref-type="fig" rid="F4">Figs 4</xref><xref ref-type="fig" rid="F5">, 5</xref></tp:nomenclature><tp:treatment-sec sec-type="description" id="SECID0EFLEK"><title>Description.</title><p>Parasitic on <italic><tp:taxon-name><tp:taxon-name-part taxon-name-part-type="genus" reg="Elaphomyces">Elaphomyces</tp:taxon-name-part></tp:taxon-name></italic> sp. (Fig. <xref ref-type="fig" rid="F4">4</xref>). The host 6–10 mm in diam., dark brown or brown, spherical, hard, and rough on the surface. Sexual morph: <bold><italic>Stromata</italic></bold> 18–21 mm long, 1–2 mm wide, brown, multiple, fibrous. <bold><italic>Stipe</italic></bold> 8–15 mm long, 0.5–1 mm wide, brown, cylindrical, terminally or laterally carrying fertile <tp:taxon-name><tp:taxon-name-part taxon-name-part-type="genus" reg="Fertile"/><tp:taxon-name-part taxon-name-part-type="species" reg="cushions">cushions</tp:taxon-name-part></tp:taxon-name>. <bold><italic>Fertile cushions</italic></bold> 0.5–1 mm in height, 1–2 mm in width, pale yellow to yellow, hemispherical. <bold><italic>Perithecia</italic></bold> 160–530 × 100–305 µm (x̄ = 306 × 179 µm, n = 20), immersed, crowded, ovoid to obpyriform, ostiolate. <bold><italic>Peridium</italic></bold> 15–40 µm (x̄ = 25 µm, n = 20) wide, three-layered, comprised of hyaline to pale yellow cells of <bold><italic>textura intricate</italic></bold> at outermost layer to <bold><italic>textura angularis</italic></bold> at middle layer to <italic>t</italic><bold><italic>extura prismatica</italic></bold> at inner layer. <bold><italic>Asci</italic></bold> 190–380 × 3–5 µm (x̄ = 252 × 3.9 µm, n = 50), cylindrical, with thickened apex. <bold><italic>Apical cap</italic></bold> 1–2 × 2.5–4 μm (x̄ = 1.7 × 3.4 µm, n = 60), hyaline. <bold><italic>Ascospores</italic></bold> filiform, multiseptate, hyaline, breaking into many secondary ascospores at maturity. <bold><italic>Secondary ascospores</italic></bold> 2–8 × 0.5–1 µm (x̄ = 5.1 × 0.9 µm, n = 50), cylindrical, aseptate, straight, smooth-walled. Asexual morph: <bold><italic>Synnemata</italic></bold> cylindrical, off-white, gregarious, unbranched, occurring in close proximity to the fertile <tp:taxon-name><tp:taxon-name-part taxon-name-part-type="genus" reg="Fertile"/><tp:taxon-name-part taxon-name-part-type="species" reg="cushions">cushions</tp:taxon-name-part></tp:taxon-name>. <bold><italic>β-phialides</italic></bold> up to 16 µm in length, 2 µm in width, cylindrical, attenuate toward the apex, phialidic, hyaline, smooth-walled. <bold><italic>β-conidia</italic></bold> 3–5 × 1–2 µm (x̄ = 3.8 × 1.7 µm, n = 20), fusiform, hyaline, aseptate. Additionally, <italic><tp:taxon-name><tp:taxon-name-part taxon-name-part-type="genus" reg="Pleurocordyceps">Pleurocordyceps</tp:taxon-name-part><tp:taxon-name-part taxon-name-part-type="species" reg="parvicapitata">parvicapitata</tp:taxon-name-part></tp:taxon-name></italic> parasitic on <italic><tp:taxon-name><tp:taxon-name-part taxon-name-part-type="genus" reg="Perennicordyceps">Perennicordyceps</tp:taxon-name-part><tp:taxon-name-part taxon-name-part-type="species" reg="elaphomyceticola">elaphomyceticola</tp:taxon-name-part></tp:taxon-name></italic> was found in proximity to the one on <italic><tp:taxon-name><tp:taxon-name-part taxon-name-part-type="genus" reg="Elaphomyces">Elaphomyces</tp:taxon-name-part></tp:taxon-name></italic> sp. (Fig. <xref ref-type="fig" rid="F5">5</xref>). Sexual morph: <bold><italic>Stromata</italic></bold> not observed. <bold><italic>Fertile cushion</italic></bold> 0.5–1 mm long, 1–2 mm wide, directly growing on stromata of <italic><tp:taxon-name><tp:taxon-name-part taxon-name-part-type="genus" reg="Perennicordyceps">Pe.</tp:taxon-name-part><tp:taxon-name-part taxon-name-part-type="species" reg="elaphomyceticola">elaphomyceticola</tp:taxon-name-part></tp:taxon-name></italic>, pale yellow to yellow, surface wrinkle, rough due to the protruding perithecia. <bold><italic>Perithecia</italic></bold> 440–560 ×115–250 μm (x̄ = 505 × 170 µm, n = 15) ovoid to obpyriform, immersed, gregarious. <bold><italic>Peridium</italic></bold> 15–42 µm (x̄ = 25 µm, n = 20) wide, three-layered, comprised of hyaline to pale yellow cells of <bold><italic>textura intricate</italic></bold> at outermost layer to <bold><italic>textura angularis</italic></bold> at middle layer to <bold><italic>textura prismatica</italic></bold> at inner layer. Asci and ascospores were not observed due to the specimen being immature.</p><fig id="F4" position="float" orientation="portrait"><object-id xmlns:xlink="http://www.w3.org/1999/xlink" content-type="doi" xlink:type="simple">10.3897/mycokeys.110.134132.figure4</object-id><object-id xmlns:xlink="http://www.w3.org/1999/xlink" content-type="arpha" xlink:type="simple">ABC42A8C-DECD-5D60-ABD4-F65EA29E9CC2</object-id><label>Figure 4.</label><caption><p><italic><tp:taxon-name><tp:taxon-name-part taxon-name-part-type="genus" reg="Pleurocordyceps">Pleurocordyceps</tp:taxon-name-part><tp:taxon-name-part taxon-name-part-type="species" reg="parvicapitata">parvicapitata</tp:taxon-name-part></tp:taxon-name></italic> (<bold>B–R</bold> from <named-content xmlns:xlink="http://www.w3.org/1999/xlink" content-type="dwc:institutional_code" xlink:title="Kunming Institute of Botany, Academia Sinica, China" xlink:href="http://grbio.org/institution/academia-sinica" xlink:type="simple">HKAS</named-content> 131924 <bold>S–Z</bold> from KUNCC23-16075) <bold>A</bold> habitat <bold>B, C</bold> stromata emerging from host <bold>D</bold> host (<italic><tp:taxon-name><tp:taxon-name-part taxon-name-part-type="genus" reg="Elaphomyces">Elaphomyces</tp:taxon-name-part></tp:taxon-name></italic> sp.) <bold>E</bold> fertile <tp:taxon-name><tp:taxon-name-part taxon-name-part-type="genus" reg="Fertile"/><tp:taxon-name-part taxon-name-part-type="species" reg="cushions">cushions</tp:taxon-name-part></tp:taxon-name> on stromata <bold>F</bold> enlargement of fertile <tp:taxon-name><tp:taxon-name-part taxon-name-part-type="genus" reg="Fertile"/><tp:taxon-name-part taxon-name-part-type="species" reg="cushion">cushion</tp:taxon-name-part></tp:taxon-name><bold>G</bold> cross-section through fertile <tp:taxon-name><tp:taxon-name-part taxon-name-part-type="genus" reg="Fertile"/><tp:taxon-name-part taxon-name-part-type="species" reg="cushion">cushion</tp:taxon-name-part></tp:taxon-name><bold>H</bold> perithecium <bold>I</bold> peridium <bold>J, P</bold> synnemata on stromata <bold>K</bold> asci <bold>L</bold> part of asci <bold>M</bold> ascus cap <bold>N, O</bold> secondary ascospores <bold>Q, V, W</bold> β-phialides <bold>S</bold> front and reverse view of culture on <abbrev xmlns:xlink="http://www.w3.org/1999/xlink" xlink:title="potato glucose agar" id="ABBRID0EKTEK" xlink:type="simple">PDA</abbrev><bold>T</bold> synnemata on culture <bold>U, X</bold> α-phialides <bold>Y</bold> α-conidia <bold>Z</bold> β-conidia. Scale Bars: 5 mm (<bold>E</bold>); 1 mm (<bold>D, F</bold>); 500 µm (<bold>G, J, P</bold>); 250 µm (<bold>H</bold>); 100 µm (<bold>I</bold>); 50 µm (<bold>K, L</bold>); 20 µm (<bold>M, N, V, U, W</bold>); 10 µm (<bold>X</bold>); 5 µm (<bold>O, Q, R, Y, Z</bold>).</p></caption><graphic xmlns:xlink="http://www.w3.org/1999/xlink" xlink:href="mycokeys-110-185-g004.jpg" position="float" orientation="portrait" xlink:type="simple" id="oo_1175398.jpg"><uri content-type="original_file" xlink:type="simple">https://binary.pensoft.net/fig/1175398</uri></graphic></fig><fig id="F5" position="float" orientation="portrait"><object-id xmlns:xlink="http://www.w3.org/1999/xlink" content-type="doi" xlink:type="simple">10.3897/mycokeys.110.134132.figure5</object-id><object-id xmlns:xlink="http://www.w3.org/1999/xlink" content-type="arpha" xlink:type="simple">CF4E04A6-E6AB-5896-ADC2-66DA4D354D87</object-id><label>Figure 5.</label><caption><p><italic><tp:taxon-name><tp:taxon-name-part taxon-name-part-type="genus" reg="Pleurocordyceps">Pleurocordyceps</tp:taxon-name-part><tp:taxon-name-part taxon-name-part-type="species" reg="parvicapitata">parvicapitata</tp:taxon-name-part></tp:taxon-name></italic> (<named-content xmlns:xlink="http://www.w3.org/1999/xlink" content-type="dwc:institutional_code" xlink:title="Kunming Institute of Botany, Academia Sinica, China" xlink:href="http://grbio.org/institution/academia-sinica" xlink:type="simple">HKAS</named-content> 131925) <bold>A</bold> habitat <bold>B, C, E</bold> host (<italic><tp:taxon-name><tp:taxon-name-part taxon-name-part-type="genus" reg="Perennicordyceps">Perennicordyceps</tp:taxon-name-part><tp:taxon-name-part taxon-name-part-type="species" reg="elaphomyceticola">elaphomyceticola</tp:taxon-name-part></tp:taxon-name></italic>) <bold>D, F, G</bold> fertile <tp:taxon-name><tp:taxon-name-part taxon-name-part-type="genus" reg="Fertile"/><tp:taxon-name-part taxon-name-part-type="species" reg="cushions">cushions</tp:taxon-name-part></tp:taxon-name> growing on stromata of <italic><tp:taxon-name><tp:taxon-name-part taxon-name-part-type="genus" reg="Perennicordyceps">Pe.</tp:taxon-name-part><tp:taxon-name-part taxon-name-part-type="species" reg="elaphomyceticola">elaphomyceticola</tp:taxon-name-part></tp:taxon-name></italic><bold>H</bold> cross-section through fertile <tp:taxon-name><tp:taxon-name-part taxon-name-part-type="genus" reg="Fertile"/><tp:taxon-name-part taxon-name-part-type="species" reg="cushion">cushion</tp:taxon-name-part></tp:taxon-name><bold>I</bold> perithecium <bold>J</bold> peridium <bold>L</bold> reverse and front view of culture on <abbrev xmlns:xlink="http://www.w3.org/1999/xlink" xlink:title="potato glucose agar" id="ABBRID0E2WEK" xlink:type="simple">PDA</abbrev> after incubation for 14 days <bold>M, N</bold> front view of culture on <abbrev xmlns:xlink="http://www.w3.org/1999/xlink" xlink:title="potato glucose agar" id="ABBRID0EBXEK" xlink:type="simple">PDA</abbrev> after incubation for 30 days <bold>O</bold> synnemata <bold>P</bold> conidiophores <bold>Q</bold> phialides <bold>R</bold> conidia. Scale bars: 1 mm (<bold>E–G</bold>); 500 µm (<bold>H, I, O</bold>); 20 µm (<bold>J, P, Q</bold>); 5 µm (<bold>R</bold>).</p></caption><graphic xmlns:xlink="http://www.w3.org/1999/xlink" xlink:href="mycokeys-110-185-g005.jpg" position="float" orientation="portrait" xlink:type="simple" id="oo_1175399.jpg"><uri content-type="original_file" xlink:type="simple">https://binary.pensoft.net/fig/1175399</uri></graphic></fig></tp:treatment-sec><tp:treatment-sec sec-type="description" id="SECID0E1XEK"><title>Culture characters.</title><p>Colonies isolated from <italic><tp:taxon-name><tp:taxon-name-part taxon-name-part-type="genus" reg="Elaphomyces">Elaphomyces</tp:taxon-name-part></tp:taxon-name></italic> sp. and <italic><tp:taxon-name><tp:taxon-name-part taxon-name-part-type="genus" reg="Perennicordyceps">Perennicordyceps</tp:taxon-name-part><tp:taxon-name-part taxon-name-part-type="species" reg="elaphomyceticola">elaphomyceticola</tp:taxon-name-part></tp:taxon-name></italic> present similar characteristics. Colonies on <abbrev xmlns:xlink="http://www.w3.org/1999/xlink" xlink:title="potato glucose agar" id="ABBRID0ESYEK" xlink:type="simple">PDA</abbrev> attaining 41–45 mm in diam. after incubation at 25 °C for 14 days, white, leathery, reverse grayish yellow. <bold><italic>Synnemata</italic></bold> emerging from margin of colony in annular distributions, 1–3 mm long, 1–2.5 mm wide, white, erected, apically branched. <bold><italic>Conidial mass</italic></bold> gathers at middle part or tip of synnemata, pale yellow, waterish. <bold><italic>Phialides</italic></bold> two-typed. <bold><italic>α-phialides</italic></bold> 10–28 × 1–2 µm (x̄ = 15.7 × 1.5 µm, n = 50), hyaline, smooth-walled, subculate, caespitose, palisade-like. <bold><italic>α-conidia</italic></bold> 1–2 µm (x̄ = 1.7 µm, n = 45), one-celled, hyaline, smooth-walled, globose. <bold><italic>β-phialides</italic></bold> 6–8 × 0.5–1 µm (x̄ = 7.9 × 1.1 µm, n = 20), arising from hypha, solitary, lanceolate, hyaline, smooth-walled. <bold><italic>β-conidia</italic></bold> 2–6 × 1–2 µm (x̄ = 3.8 × 0.8 μm, n = 35), fusiform, hyaline, aseptate, smooth-walled, asymmetrical.</p></tp:treatment-sec><tp:treatment-sec sec-type="material" id="SECID0EQZEK"><title>Material examined.</title><p>China • Yunnan Province, Tengchong County, Houqiao Town; 5 Nov. 2022; Collected by Yi Wang; Parasitic on <italic><tp:taxon-name><tp:taxon-name-part taxon-name-part-type="genus" reg="Elaphomyces">Elaphomyces</tp:taxon-name-part></tp:taxon-name></italic> sp. buried in soil; GYY546 (<named-content xmlns:xlink="http://www.w3.org/1999/xlink" content-type="dwc:institutional_code" xlink:title="Kunming Institute of Botany, Academia Sinica, China" xlink:href="http://grbio.org/institution/academia-sinica" xlink:type="simple">HKAS</named-content> 131924, living culture: KUNCC23-16075) • <italic>ibid</italic>; Parasitic on <italic><tp:taxon-name><tp:taxon-name-part taxon-name-part-type="genus" reg="Perennicordyceps">Perennicordyceps</tp:taxon-name-part><tp:taxon-name-part taxon-name-part-type="species" reg="elaphomyceticola">elaphomyceticola</tp:taxon-name-part></tp:taxon-name></italic>; 5 Nov. 2022; Collected by Yi Wang; GYY553 (<named-content xmlns:xlink="http://www.w3.org/1999/xlink" content-type="dwc:institutional_code" xlink:title="Kunming Institute of Botany, Academia Sinica, China" xlink:href="http://grbio.org/institution/academia-sinica" xlink:type="simple">HKAS</named-content> 131925, living culture: KUNCC23-16074).</p></tp:treatment-sec><tp:treatment-sec sec-type="notes" id="SECID0EU1EK"><title>Notes.</title><p><italic><tp:taxon-name><tp:taxon-name-part taxon-name-part-type="genus" reg="Pleurocordyceps">Pleurocordyceps</tp:taxon-name-part><tp:taxon-name-part taxon-name-part-type="species" reg="parvicapitata">parvicapitata</tp:taxon-name-part></tp:taxon-name></italic>, parasitic on <italic><tp:taxon-name><tp:taxon-name-part taxon-name-part-type="genus" reg="Elaphomyces">Elaphomyces</tp:taxon-name-part></tp:taxon-name></italic> sp. and <italic><tp:taxon-name><tp:taxon-name-part taxon-name-part-type="genus" reg="Perennicordyceps">Perennicordyceps</tp:taxon-name-part><tp:taxon-name-part taxon-name-part-type="species" reg="elaphomyceticola">elaphomyceticola</tp:taxon-name-part></tp:taxon-name></italic>, was originally described by <xref ref-type="bibr" rid="B56">Xiao et al. (2023)</xref> based on specimens collected from Dadugang County, Xishuangbanna, Yunnan Province, China. The specimen associated with <italic><tp:taxon-name><tp:taxon-name-part taxon-name-part-type="genus" reg="Elaphomyces">Elaphomyces</tp:taxon-name-part></tp:taxon-name></italic> sp. produces pale yellow to yellow, wrinkled fertile <tp:taxon-name><tp:taxon-name-part taxon-name-part-type="genus" reg="Fertile"/><tp:taxon-name-part taxon-name-part-type="species" reg="cushions">cushions</tp:taxon-name-part></tp:taxon-name> that are laterally or terminally attached to stromata, along with cylindrical asci, filiform, disarticulating ascospores and cylindrical, smooth-walled secondary ascospores. In this study, we collected a specimen displaying the typical characteristics of <italic><tp:taxon-name><tp:taxon-name-part taxon-name-part-type="genus" reg="Pleurocordyceps">Pl.</tp:taxon-name-part><tp:taxon-name-part taxon-name-part-type="species" reg="parvicapitata">parvicapitata</tp:taxon-name-part></tp:taxon-name></italic> from Tengchong County, Yunnan Province. Importantly, <xref ref-type="bibr" rid="B56">Xiao et al. (2023)</xref> described <italic><tp:taxon-name><tp:taxon-name-part taxon-name-part-type="genus" reg="Pleurocordyceps">Pl.</tp:taxon-name-part><tp:taxon-name-part taxon-name-part-type="species" reg="parvicapitata">parvicapitata</tp:taxon-name-part></tp:taxon-name></italic> as having one type of phialides and conidia from dry specimen. In contrast, we examined the asexual morph from both our specimens and its pure culture, observing dimorphic phialides and conidia. Additionally, the specimen associated with <italic><tp:taxon-name><tp:taxon-name-part taxon-name-part-type="genus" reg="Perennicordyceps">Perennicordyceps</tp:taxon-name-part><tp:taxon-name-part taxon-name-part-type="species" reg="elaphomyceticola">elaphomyceticola</tp:taxon-name-part></tp:taxon-name></italic> was previously known only from its asexual morphs (<xref ref-type="bibr" rid="B56">Xiao et al. 2023</xref>), where the species was described as having pulvinate, yellowish conidiomata with one-type of phialides and conidia on the stromata of <italic><tp:taxon-name><tp:taxon-name-part taxon-name-part-type="genus" reg="Perennicordyceps">Pe.</tp:taxon-name-part><tp:taxon-name-part taxon-name-part-type="species" reg="elaphomyceticola">elaphomyceticola</tp:taxon-name-part></tp:taxon-name></italic>. In this study, we collected a sexual specimen from Tengchong County, Yunnan Province and its fertile <tp:taxon-name><tp:taxon-name-part taxon-name-part-type="genus" reg="Fertile"/><tp:taxon-name-part taxon-name-part-type="species" reg="cushion">cushion</tp:taxon-name-part></tp:taxon-name> was similar to <italic><tp:taxon-name><tp:taxon-name-part taxon-name-part-type="genus" reg="Pleurocordyceps">Pl.</tp:taxon-name-part><tp:taxon-name-part taxon-name-part-type="species" reg="parvicapitata">parvicapitata</tp:taxon-name-part></tp:taxon-name></italic> found on <italic><tp:taxon-name><tp:taxon-name-part taxon-name-part-type="genus" reg="Elaphomyces">Elaphomyces</tp:taxon-name-part></tp:taxon-name></italic> sp. (<xref ref-type="bibr" rid="B56">Xiao et al. 2023</xref>). This is the first report of the sexual morph of <italic><tp:taxon-name><tp:taxon-name-part taxon-name-part-type="genus" reg="Pleurocordyceps">Pl.</tp:taxon-name-part><tp:taxon-name-part taxon-name-part-type="species" reg="parvicapitata">parvicapitata</tp:taxon-name-part></tp:taxon-name></italic> on <italic><tp:taxon-name><tp:taxon-name-part taxon-name-part-type="genus" reg="Perennicordyceps">Pe.</tp:taxon-name-part><tp:taxon-name-part taxon-name-part-type="species" reg="elaphomyceticola">elaphomyceticola</tp:taxon-name-part></tp:taxon-name></italic>, which differs from previously described sexual morphs in that it directly forms a fertile <tp:taxon-name><tp:taxon-name-part taxon-name-part-type="genus" reg="Fertile"/><tp:taxon-name-part taxon-name-part-type="species" reg="cushion">cushion</tp:taxon-name-part></tp:taxon-name> on the substrate. We have also supplemented this species with a pure culture which can be used for further research. These findings provide deeper insights into the morphological traits of <italic><tp:taxon-name><tp:taxon-name-part taxon-name-part-type="genus" reg="Pleurocordyceps">Pl.</tp:taxon-name-part><tp:taxon-name-part taxon-name-part-type="species" reg="parvicapitata">parvicapitata</tp:taxon-name-part></tp:taxon-name></italic>.</p></tp:treatment-sec><ref-list><ref id="B56"><mixed-citation xmlns:xlink="http://www.w3.org/1999/xlink" xlink:type="simple"><person-group><name name-style="western"><surname>Xiao</surname><given-names>YP</given-names></name><name name-style="western"><surname>Wang</surname><given-names>YB</given-names></name><name name-style="western"><surname>Hyde</surname><given-names>KD</given-names></name><name name-style="western"><surname>Eleni</surname><given-names>G</given-names></name><name name-style="western"><surname>Sun</surname><given-names>JZ</given-names></name><name name-style="western"><surname>Yang</surname><given-names>Y</given-names></name><name name-style="western"><surname>Meng</surname><given-names>J</given-names></name><name name-style="western"><surname>Yu</surname><given-names>H</given-names></name><name name-style="western"><surname>Wen</surname><given-names>TC</given-names></name></person-group> (<year>2023</year>) <article-title><tp:taxon-name><tp:taxon-name-part taxon-name-part-type="family">Polycephalomycetaceae</tp:taxon-name-part></tp:taxon-name>, a new family of clavicipitoid fungi segregates from <tp:taxon-name><tp:taxon-name-part taxon-name-part-type="family">Ophiocordycipitaceae</tp:taxon-name-part></tp:taxon-name>.</article-title><source>Fungal Diversity</source><volume>120</volume>(<issue>1</issue>): <fpage>1</fpage>–<lpage>76</lpage>. <ext-link xlink:href="10.1007/s13225-023-00517-4" ext-link-type="doi" xlink:type="simple">https://doi.org/10.1007/s13225-023-00517-4</ext-link></mixed-citation></ref></ref-list></tp:taxon-treatment>
