# Supplementary material for: ﻿Interesting mycoparasites and Paradingleyomyceslepidopterorum gen. et sp. nov. (Hypocreales, Polycephalomycetaceae) from Yunnan Province, China
Source: MycoKeys. 2024 Nov 15;110:185–210. doi: 10.3897/mycokeys.110.134132 (PMC11584903; doi:10.3897/mycokeys.110.134132)
Supplement: XML Treatment for Pleurocordyceps yunnanensis [file mycokeys.110.134132-treatment5.xml]

<!DOCTYPE tp:taxon-treatment
  PUBLIC "-//TaxonX//DTD Taxonomic Treatment Publishing DTD v0 20100105//EN" "tax-treatment-NSO.dtd">
<tp:taxon-treatment xmlns:tp="http://www.plazi.org/taxpub"><tp:treatment-meta><kwd-group><label>Taxon classification</label><kwd>
                <named-content content-type="kingdom">Fungi</named-content>
              </kwd><kwd>
                <named-content content-type="order">Hypocreales</named-content>
              </kwd><kwd>
                <named-content content-type="family">Polycephalomycetaceae</named-content>
              </kwd></kwd-group><mixed-citation publication-type="journal"><person-group><name><surname>Wang</surname><given-names>Yi</given-names></name><name><surname>Wei</surname><given-names>De-Ping</given-names></name><name><surname>Peng</surname><given-names>Xing-Can</given-names></name><name><surname>Kang</surname><given-names>Ji-Chuan</given-names></name><name><surname>Li</surname><given-names>Zeng-Zhi</given-names></name><name><surname>Li</surname><given-names>Chun-Ru</given-names></name><name><surname>Zhang</surname><given-names>Xian</given-names></name><name><surname>Wang</surname><given-names>Gui-Ying</given-names></name><name><surname>Zhou</surname><given-names>Yun</given-names></name><name><surname>He</surname><given-names>Xin-Sheng</given-names></name><name><surname>Chomnunti</surname><given-names>Putarak</given-names></name><name><surname>Wen</surname><given-names>Ting-Chi</given-names></name></person-group><article-title>﻿Interesting mycoparasites and <italic><tp:taxon-name><tp:taxon-name-part taxon-name-part-type="genus" reg="Paradingleyomyces">Paradingleyomyces</tp:taxon-name-part><tp:taxon-name-part taxon-name-part-type="species" reg="lepidopterorum">lepidopterorum</tp:taxon-name-part></tp:taxon-name></italic> gen. et sp. nov. (<tp:taxon-name><tp:taxon-name-part taxon-name-part-type="order">Hypocreales</tp:taxon-name-part></tp:taxon-name>, <tp:taxon-name><tp:taxon-name-part taxon-name-part-type="family">Polycephalomycetaceae</tp:taxon-name-part></tp:taxon-name>) from Yunnan Province, China</article-title><source>MycoKeys</source><day>15</day><month>11</month><year>2024</year><volume>110</volume><fpage>185</fpage><lpage>210</lpage><pub-id pub-id-type="doi">10.3897/mycokeys.110.134132</pub-id></mixed-citation></tp:treatment-meta><tp:nomenclature><label>﻿</label><tp:taxon-name>
              <object-id xmlns:xlink="http://www.w3.org/1999/xlink" content-type="arpha" xlink:type="simple">0A3FF45D-43C8-54B3-8313-2BCEEA325AC7</object-id>
              <tp:taxon-name-part taxon-name-part-type="genus" reg="Pleurocordyceps">Pleurocordyceps</tp:taxon-name-part>
              <tp:taxon-name-part taxon-name-part-type="species" reg="yunnanensis">yunnanensis</tp:taxon-name-part>
              <object-id xmlns:xlink="http://www.w3.org/1999/xlink" xlink:type="simple">Index Fungorum: IF570681</object-id>
            </tp:taxon-name><tp:taxon-authority>(Hong Yu bis, Y.B. Wang &amp; Y.D. Dai) Y.H. Wang, S. Ban, W.J. Wang, Yi Li, Ke Wang, P.M. Kirk &amp; Y.J. Yao, in Wang et al. Journal of Systematics and Evolution 59(5): 1076 (2021)</tp:taxon-authority><xref ref-type="fig" rid="F6">Fig. 6</xref></tp:nomenclature><tp:treatment-sec sec-type="description" id="SECID0EUBFK"><title>Description.</title><p>Parasitic on <italic><tp:taxon-name><tp:taxon-name-part taxon-name-part-type="genus" reg="Ophiocordyceps">Ophiocordyceps</tp:taxon-name-part><tp:taxon-name-part taxon-name-part-type="species" reg="nutans">nutans</tp:taxon-name-part></tp:taxon-name></italic> (<tp:taxon-name><tp:taxon-name-part taxon-name-part-type="family">Ophiocordycipitaceae</tp:taxon-name-part></tp:taxon-name>, <tp:taxon-name><tp:taxon-name-part taxon-name-part-type="order">Hypocreales</tp:taxon-name-part></tp:taxon-name>) (Fig. <xref ref-type="fig" rid="F6">6</xref>). Sexual morph: <bold><italic>Stromata</italic></bold> 12–25 mm long, 0.5–1 mm wide, fibrous, brown, multiple, unbranched. <bold><italic>Stipes</italic></bold> 5–11 mm long, ca. 0.5 mm wide, brown to pale brown. <bold><italic>Fertile head</italic></bold> 1–2.5 mm long, 0.7–1.3 mm wide, yellowish to yellow, capitate, rough. <bold><italic>Perithecia</italic></bold> 160–390 × 55–170 μm (x̄ = 269 × 115 µm, n = 20), immersed, crowded, ovoid to obpyriform, ostiolate yellow, thick-walled. <bold><italic>Peridium</italic></bold> 14–46 µm (x̄ = 32 µm, n = 25) wide, three-layered, comprised of hyaline to yellowish cells of <bold><italic>textura prismatica</italic></bold> at outer layer to <bold><italic>textura angularis</italic></bold> at middle layer to <bold><italic>textura porrecta</italic></bold> at inner layer. <bold><italic>Asci</italic></bold> 95–235 × 3–6 µm (x̄ = 172 × 5 µm, n = 40), 8-spored, with thickened cap. <bold><italic>Ascospores</italic></bold> filiform, hyaline, multiseptate, disarticulating into many secondary ascospores at maturity. <bold><italic>Secondary ascospores</italic></bold> 2.5–5 × 1–2 µm (x̄ = 3.9 × 1.3 µm, n = 40), cylindrical, aseptate, hyaline, smooth-walled. Asexual morphs: see <xref ref-type="bibr" rid="B47">Wang et al. (2015a)</xref>.</p><fig id="F6" position="float" orientation="portrait"><object-id xmlns:xlink="http://www.w3.org/1999/xlink" content-type="doi" xlink:type="simple">10.3897/mycokeys.110.134132.figure6</object-id><object-id xmlns:xlink="http://www.w3.org/1999/xlink" content-type="arpha" xlink:type="simple">13EAAADB-9726-506C-9611-09C9BA1D987A</object-id><label>Figure 6.</label><caption><p><italic><tp:taxon-name><tp:taxon-name-part taxon-name-part-type="genus" reg="Pleurocordyceps">Pleurocordyceps</tp:taxon-name-part><tp:taxon-name-part taxon-name-part-type="species" reg="yunnanensis">yunnanensis</tp:taxon-name-part></tp:taxon-name></italic> (HAKS 131922) <bold>A</bold> habitat <bold>B–D</bold> stromata of <italic><tp:taxon-name><tp:taxon-name-part taxon-name-part-type="genus" reg="Pleurocordyceps">Pl.</tp:taxon-name-part><tp:taxon-name-part taxon-name-part-type="species" reg="yunnanensis">yunnanensis</tp:taxon-name-part></tp:taxon-name></italic> growing from the host (<italic><tp:taxon-name><tp:taxon-name-part taxon-name-part-type="genus" reg="Ophiocordyceps">Ophiocordyceps</tp:taxon-name-part><tp:taxon-name-part taxon-name-part-type="species" reg="nutans">nutans</tp:taxon-name-part></tp:taxon-name></italic>) <bold>E</bold> fertile <tp:taxon-name><tp:taxon-name-part taxon-name-part-type="genus" reg="Fertile"/><tp:taxon-name-part taxon-name-part-type="species" reg="head">head</tp:taxon-name-part></tp:taxon-name><bold>F</bold> cross-section through fertile <tp:taxon-name><tp:taxon-name-part taxon-name-part-type="genus" reg="Fertile"/><tp:taxon-name-part taxon-name-part-type="species" reg="head">head</tp:taxon-name-part></tp:taxon-name><bold>G</bold> perithecium <bold>H</bold> peridium <bold>I–K</bold> asci <bold>L, M</bold> part of asci <bold>N</bold> part of ascospore <bold>O, P</bold> secondary ascospores. Scale bars: 5 mm (<bold>C, D</bold>); 1 mm (<bold>E</bold>); 100 µm (<bold>F, G</bold>); 50 µm (<bold>H–K</bold>); 20 µm (<bold>L, M</bold>); 5 µm (<bold>N–P</bold>).</p></caption><graphic xmlns:xlink="http://www.w3.org/1999/xlink" xlink:href="mycokeys-110-185-g006.jpg" position="float" orientation="portrait" xlink:type="simple" id="oo_1175400.jpg"><uri content-type="original_file" xlink:type="simple">https://binary.pensoft.net/fig/1175400</uri></graphic></fig></tp:treatment-sec><tp:treatment-sec sec-type="material" id="SECID0EGHFK"><title>Material examined.</title><p>China • Yunnan Province, Kunming City, the Wild Duck Lake Forest Park; 17 Sep. 2023; Collected by Yi Wang; Parasitic on <italic><tp:taxon-name><tp:taxon-name-part taxon-name-part-type="genus" reg="Ophiocordyceps">Ophiocordyceps</tp:taxon-name-part><tp:taxon-name-part taxon-name-part-type="species" reg="nutans">nutans</tp:taxon-name-part></tp:taxon-name></italic>; YYH13 (HAKS 131922).</p></tp:treatment-sec><tp:treatment-sec sec-type="notes" id="SECID0EXHFK"><title>Notes.</title><p>The asexual morph of <italic><tp:taxon-name><tp:taxon-name-part taxon-name-part-type="genus" reg="Polycephalomyces">Polycephalomyces</tp:taxon-name-part><tp:taxon-name-part taxon-name-part-type="species" reg="yunnanensis">yunnanensis</tp:taxon-name-part></tp:taxon-name></italic> was first described by <xref ref-type="bibr" rid="B47">Wang et al. (2015a)</xref> from <italic><tp:taxon-name><tp:taxon-name-part taxon-name-part-type="genus" reg="Ophiocordyceps">Ophiocordyceps</tp:taxon-name-part><tp:taxon-name-part taxon-name-part-type="species" reg="nutans">nutans</tp:taxon-name-part></tp:taxon-name></italic> in Wild Duck Lake Forest Park, Kunming, Yunnan Province. This species was later transferred to <italic><tp:taxon-name><tp:taxon-name-part taxon-name-part-type="genus" reg="Pleurocordyceps">Pleurocordyceps</tp:taxon-name-part></tp:taxon-name></italic> by <xref ref-type="bibr" rid="B50">Wang et al. (2021)</xref> based on molecular phylogenetic analyses. In this study, a sexual polycephalomyces-like fungus growing on <italic><tp:taxon-name><tp:taxon-name-part taxon-name-part-type="genus" reg="Ophiocordyceps">O.</tp:taxon-name-part><tp:taxon-name-part taxon-name-part-type="species" reg="nutans">nutans</tp:taxon-name-part></tp:taxon-name></italic> was obtained from the same location as the type specimen (Fig. <xref ref-type="fig" rid="F6">6</xref>). Phylogenetic analysis revealed that it groups with strains of <italic><tp:taxon-name><tp:taxon-name-part taxon-name-part-type="genus" reg="Pleurocordyceps">Pleurocordyceps</tp:taxon-name-part><tp:taxon-name-part taxon-name-part-type="species" reg="yunnanensis">yunnanensis</tp:taxon-name-part></tp:taxon-name></italic> with strong support (Fig. <xref ref-type="fig" rid="F1">1</xref>). Therefore, we introduce our specimen as the new sexual morph of <italic><tp:taxon-name><tp:taxon-name-part taxon-name-part-type="genus" reg="Pleurocordyceps">Pl.</tp:taxon-name-part><tp:taxon-name-part taxon-name-part-type="species" reg="yunnanensis">yunnanensis</tp:taxon-name-part></tp:taxon-name></italic>.</p></tp:treatment-sec><tp:treatment-sec><!--Section generated to contain objects referenced in tp:taxon-treatment.--><fig id="F1" position="float" orientation="portrait"><object-id xmlns:xlink="http://www.w3.org/1999/xlink" content-type="doi" xlink:type="simple">10.3897/mycokeys.110.134132.figure1</object-id><object-id xmlns:xlink="http://www.w3.org/1999/xlink" content-type="arpha" xlink:type="simple">D728E9D3-8677-503E-976A-F3CFCBCEB1B2</object-id><label>Figure 1.</label><caption><p>Phylogenetic tree of <tp:taxon-name><tp:taxon-name-part taxon-name-part-type="family">Polycephalomycetaceae</tp:taxon-name-part></tp:taxon-name> based on a concatenated data matrix of <abbrev xmlns:xlink="http://www.w3.org/1999/xlink" xlink:title="small subunits nuclear of rDNA" id="ABBRID0EE5CK" xlink:type="simple">SSU</abbrev>, <abbrev xmlns:xlink="http://www.w3.org/1999/xlink" xlink:title="internal transcribed spacer" id="ABBRID0EI5CK" xlink:type="simple">ITS</abbrev>, <abbrev xmlns:xlink="http://www.w3.org/1999/xlink" xlink:title="large subunit nuclear of rDNA" id="ABBRID0EM5CK" xlink:type="simple">LSU</abbrev>, <italic>tef-1α</italic>, <italic><abbrev xmlns:xlink="http://www.w3.org/1999/xlink" xlink:title="partial RNA polymerase II largest subunit" id="ABBRID0ET5CK" xlink:type="simple">rpb1</abbrev></italic>, and <italic><abbrev xmlns:xlink="http://www.w3.org/1999/xlink" xlink:title="partial RNA polymerase II second largest subunit" id="ABBRID0EY5CK" xlink:type="simple">rpb2</abbrev></italic>. Bootstrap values greater than or equal to 75% and Bayesian posterior probabilities greater than or equal to 0.80 are shown at the respective nodes. Newly added taxa from this study are highlighted in red.</p></caption><graphic xmlns:xlink="http://www.w3.org/1999/xlink" xlink:href="mycokeys-110-185-g001.jpg" position="float" orientation="portrait" xlink:type="simple" id="oo_1175395.jpg"><uri content-type="original_file" xlink:type="simple">https://binary.pensoft.net/fig/1175395</uri></graphic></fig></tp:treatment-sec><ref-list><ref id="B47"><mixed-citation xmlns:xlink="http://www.w3.org/1999/xlink" xlink:type="simple"><person-group><name name-style="western"><surname>Wang</surname><given-names>YB</given-names></name><name name-style="western"><surname>Yu</surname><given-names>H</given-names></name><name name-style="western"><surname>Dai</surname><given-names>YD</given-names></name><name name-style="western"><surname>Chen</surname><given-names>ZH</given-names></name><name name-style="western"><surname>Zeng</surname><given-names>WB</given-names></name><name name-style="western"><surname>Yuan</surname><given-names>F</given-names></name><name name-style="western"><surname>Liang</surname><given-names>ZQ</given-names></name></person-group> (<year>2015a</year>) <article-title><italic><tp:taxon-name><tp:taxon-name-part taxon-name-part-type="genus">Polycephalomyces</tp:taxon-name-part><tp:taxon-name-part taxon-name-part-type="species">yunnanensis</tp:taxon-name-part></tp:taxon-name></italic> (<tp:taxon-name><tp:taxon-name-part taxon-name-part-type="order">Hypocreales</tp:taxon-name-part></tp:taxon-name>), a new species of <italic><tp:taxon-name><tp:taxon-name-part taxon-name-part-type="genus">Polycephalomyces</tp:taxon-name-part></tp:taxon-name></italic> parasitizing <italic><tp:taxon-name><tp:taxon-name-part taxon-name-part-type="genus">Ophiocordyceps</tp:taxon-name-part><tp:taxon-name-part taxon-name-part-type="species">nutans</tp:taxon-name-part></tp:taxon-name></italic> and stink bugs (hemipteran adults).</article-title><source>Phytotaxa</source><volume>208</volume>: <fpage>34</fpage>–<lpage>44</lpage>. <ext-link xlink:href="10.11646/phytotaxa.208.1.3" ext-link-type="doi" xlink:type="simple">https://doi.org/10.11646/phytotaxa.208.1.3</ext-link></mixed-citation></ref><ref id="B50"><mixed-citation xmlns:xlink="http://www.w3.org/1999/xlink" xlink:type="simple"><person-group><name name-style="western"><surname>Wang</surname><given-names>YH</given-names></name><name name-style="western"><surname>Sayaka</surname><given-names>B</given-names></name><name name-style="western"><surname>Wang</surname><given-names>WJ</given-names></name><name name-style="western"><surname>Li</surname><given-names>Y</given-names></name><name name-style="western"><surname>Wang</surname><given-names>K</given-names></name><name name-style="western"><surname>Kirk</surname><given-names>PM</given-names></name><name name-style="western"><surname>Bushley</surname><given-names>KE</given-names></name><name name-style="western"><surname>Dong</surname><given-names>CH</given-names></name><name name-style="western"><surname>Hawksworth</surname><given-names>DL</given-names></name><name name-style="western"><surname>Yao</surname><given-names>YJ</given-names></name></person-group> (<year>2021</year>) <article-title><italic><tp:taxon-name><tp:taxon-name-part taxon-name-part-type="genus">Pleurocordyceps</tp:taxon-name-part></tp:taxon-name></italic> gen. nov. for a clade of fungi previously included in <italic><tp:taxon-name><tp:taxon-name-part taxon-name-part-type="genus">Polycephalomyces</tp:taxon-name-part></tp:taxon-name></italic> based on molecular phylogeny and morphology.</article-title><source>Journal of Systematics and Evolution</source><volume>59</volume>(<issue>5</issue>): <fpage>1065</fpage>–<lpage>1080</lpage>. <ext-link xlink:href="10.1111/jse.12705" ext-link-type="doi" xlink:type="simple">https://doi.org/10.1111/jse.12705</ext-link></mixed-citation></ref></ref-list></tp:taxon-treatment>
